# Supplementary material for: The role of AdhE mutations in Thermoanaerobacterium saccharolyticum
Source: J Bacteriol. 2025 Apr 30;207(5):e00015-25. doi: 10.1128/jb.00015-25 (PMC12096837; doi:10.1128/jb.00015-25)
Supplement: Dataset D1 — PDB model of T. saccharolyticum AdhE. [file jb.00015-25-s0001.txt]

HEADER                                            01-JUN-22                     
TITLE     ALPHAFOLD MONOMER V2.0 PREDICTION FOR ALDEHYDE-ALCOHOL DEHYDROGENASE  
TITLE    2 (A0A0H3W5K4)                                                         
COMPND    MOL_ID: 1;                                                            
COMPND   2 MOLECULE: ALDEHYDE-ALCOHOL DEHYDROGENASE;                            
COMPND   3 CHAIN: A                                                             
SOURCE    MOL_ID: 1;                                                            
SOURCE   2 ORGANISM_SCIENTIFIC: THERMOANAEROBACTERIUM SACCHAROLYTICUM;          
SOURCE   3 ORGANISM_TAXID: 28896                                                
REMARK   1                                                                      
REMARK   1 REFERENCE 1                                                          
REMARK   1  AUTH   JOHN JUMPER, RICHARD EVANS, ALEXANDER PRITZEL, TIM GREEN,    
REMARK   1  AUTH 2 MICHAEL FIGURNOV, OLAF RONNEBERGER, KATHRYN TUNYASUVUNAKOOL, 
REMARK   1  AUTH 3 RUSS BATES, AUGUSTIN ZIDEK, ANNA POTAPENKO, ALEX BRIDGLAND,  
REMARK   1  AUTH 4 CLEMENS MEYER, SIMON A A KOHL, ANDREW J BALLARD,             
REMARK   1  AUTH 5 ANDREW COWIE, BERNARDINO ROMERA-PAREDES, STANISLAV NIKOLOV,  
REMARK   1  AUTH 6 RISHUB JAIN, JONAS ADLER, TREVOR BACK, STIG PETERSEN,        
REMARK   1  AUTH 7 DAVID REIMAN, ELLEN CLANCY, MICHAL ZIELINSKI,                
REMARK   1  AUTH 8 MARTIN STEINEGGER, MICHALINA PACHOLSKA, TAMAS BERGHAMMER,    
REMARK   1  AUTH 9 DAVID SILVER, ORIOL VINYALS, ANDREW W SENIOR,                
REMARK   1  AUTH10 KORAY KAVUKCUOGLU, PUSHMEET KOHLI, DEMIS HASSABIS            
REMARK   1  TITL   HIGHLY ACCURATE PROTEIN STRUCTURE PREDICTION WITH ALPHAFOLD  
REMARK   1  REF    NATURE                        V. 596   583 2021              
REMARK   1  REFN                   ISSN 0028-0836                               
REMARK   1  PMID   34265844                                                     
REMARK   1  DOI    10.1038/s41586-021-03819-2                                   
REMARK   1                                                                      
REMARK   1 DISCLAIMERS                                                          
REMARK   1 ALPHAFOLD DATA, COPYRIGHT (2021) DEEPMIND TECHNOLOGIES LIMITED. THE  
REMARK   1 INFORMATION PROVIDED IS THEORETICAL MODELLING ONLY AND CAUTION SHOULD
REMARK   1 BE EXERCISED IN ITS USE. IT IS PROVIDED "AS-IS" WITHOUT ANY WARRANTY 
REMARK   1 OF ANY KIND, WHETHER EXPRESSED OR IMPLIED. NO WARRANTY IS GIVEN THAT 
REMARK   1 USE OF THE INFORMATION SHALL NOT INFRINGE THE RIGHTS OF ANY THIRD    
REMARK   1 PARTY. THE INFORMATION IS NOT INTENDED TO BE A SUBSTITUTE FOR        
REMARK   1 PROFESSIONAL MEDICAL ADVICE, DIAGNOSIS, OR TREATMENT, AND DOES NOT   
REMARK   1 CONSTITUTE MEDICAL OR OTHER PROFESSIONAL ADVICE. IT IS AVAILABLE FOR 
REMARK   1 ACADEMIC AND COMMERCIAL PURPOSES, UNDER CC-BY 4.0 LICENCE.           
DBREF  XXXX A    1   859  UNP    A0A0H3W5K4 A0A0H3W5K4_THESA     1    859       
SEQRES   1 A  859  MET ALA THR THR LYS THR GLU LEU ASP VAL GLN LYS GLN          
SEQRES   2 A  859  ILE ASP LEU LEU VAL SER ARG ALA GLN GLU ALA GLN LYS          
SEQRES   3 A  859  LYS PHE MET SER TYR THR GLN GLU GLN ILE ASP ALA ILE          
SEQRES   4 A  859  VAL LYS ALA MET ALA LEU ALA GLY VAL ASP LYS HIS VAL          
SEQRES   5 A  859  GLU LEU ALA LYS MET ALA TYR GLU GLU THR LYS MET GLY          
SEQRES   6 A  859  VAL TYR GLU ASP LYS ILE THR LYS ASN LEU PHE ALA THR          
SEQRES   7 A  859  GLU TYR VAL TYR HIS ASP ILE LYS ASN GLU LYS THR VAL          
SEQRES   8 A  859  GLY ILE ILE ASN GLU ASN ILE GLU GLU ASN TYR MET GLU          
SEQRES   9 A  859  VAL ALA GLU PRO ILE GLY VAL ILE ALA GLY VAL THR PRO          
SEQRES  10 A  859  VAL THR ASN PRO THR SER THR THR MET PHE LYS CYS LEU          
SEQRES  11 A  859  ILE SER ILE LYS THR ARG ASN PRO ILE ILE PHE SER PHE          
SEQRES  12 A  859  HIS PRO LYS ALA ILE LYS CYS SER ILE ALA ALA ALA LYS          
SEQRES  13 A  859  VAL MET TYR GLU ALA ALA LEU LYS ALA GLY ALA PRO GLU          
SEQRES  14 A  859  GLY CYS ILE GLY TRP ILE GLU THR PRO SER ILE GLU ALA          
SEQRES  15 A  859  THR GLN LEU LEU MET THR HIS PRO GLY VAL SER LEU ILE          
SEQRES  16 A  859  LEU ALA THR GLY GLY ALA GLY MET VAL LYS ALA ALA TYR          
SEQRES  17 A  859  SER SER GLY LYS PRO ALA LEU GLY VAL GLY PRO GLY ASN          
SEQRES  18 A  859  VAL PRO CYS TYR ILE GLU LYS SER ALA ASN ILE LYS ARG          
SEQRES  19 A  859  ALA VAL SER ASP LEU ILE LEU SER LYS THR PHE ASP ASN          
SEQRES  20 A  859  GLY VAL ILE CYS ALA SER GLU GLN ALA VAL ILE ILE ASP          
SEQRES  21 A  859  GLU GLU ILE ALA ASP GLU VAL LYS LYS LEU MET LYS GLU          
SEQRES  22 A  859  TYR GLY CYS TYR PHE LEU ASN LYS ASP GLU ILE LYS LYS          
SEQRES  23 A  859  LEU GLU LYS PHE ALA ILE ASP GLU GLN SER CYS ALA MET          
SEQRES  24 A  859  SER PRO ALA VAL VAL GLY GLN PRO ALA ALA LYS ILE ALA          
SEQRES  25 A  859  GLU MET ALA GLY PHE LYS VAL PRO GLU GLY THR LYS ILE          
SEQRES  26 A  859  LEU VAL ALA GLU TYR GLU GLY VAL GLY PRO LYS TYR PRO          
SEQRES  27 A  859  LEU SER ARG GLU LYS LEU SER PRO ILE LEU ALA CYS TYR          
SEQRES  28 A  859  THR VAL LYS ASP TYR ASN GLU GLY ILE LYS LYS CYS GLU          
SEQRES  29 A  859  GLU MET THR GLU PHE GLY GLY LEU GLY HIS SER ALA VAL          
SEQRES  30 A  859  ILE HIS SER GLU ASN GLN ASN VAL ILE ASN GLU PHE ALA          
SEQRES  31 A  859  ARG ARG VAL ARG THR GLY ARG LEU ILE VAL ASN SER PRO          
SEQRES  32 A  859  SER SER GLN GLY ALA ILE GLY ASP ILE TYR ASN THR ASN          
SEQRES  33 A  859  THR PRO SER LEU THR LEU GLY CYS GLY SER MET GLY ARG          
SEQRES  34 A  859  ASN SER THR THR ASP ASN VAL SER VAL LYS ASN LEU LEU          
SEQRES  35 A  859  ASN ILE LYS ARG VAL VAL ILE ARG LYS ASP ARG MET LYS          
SEQRES  36 A  859  TRP PHE LYS ILE PRO PRO LYS ILE TYR PHE GLU SER GLY          
SEQRES  37 A  859  SER LEU GLN TYR LEU CYS LYS VAL LYS ARG LYS LYS ALA          
SEQRES  38 A  859  PHE ILE VAL THR ASP PRO PHE MET VAL LYS LEU GLY PHE          
SEQRES  39 A  859  VAL ASP LYS VAL THR TYR GLN LEU ASP LYS ALA ASN ILE          
SEQRES  40 A  859  GLU TYR GLU ILE PHE SER GLU VAL GLU PRO ASP PRO SER          
SEQRES  41 A  859  VAL ASP THR VAL MET ASN GLY VAL LYS ILE MET ASN SER          
SEQRES  42 A  859  TYR ASN PRO ASP LEU ILE ILE ALA VAL GLY GLY GLY SER          
SEQRES  43 A  859  ALA ILE ASP ALA ALA LYS GLY MET TRP LEU PHE TYR GLU          
SEQRES  44 A  859  TYR PRO ASP THR GLU PHE GLU THR LEU ARG LEU LYS PHE          
SEQRES  45 A  859  ALA ASP ILE ARG LYS ARG ALA PHE LYS PHE PRO GLU LEU          
SEQRES  46 A  859  GLY LYS LYS ALA LEU PHE ILE ALA ILE PRO THR THR SER          
SEQRES  47 A  859  GLY THR GLY SER GLU VAL THR ALA PHE ALA VAL ILE THR          
SEQRES  48 A  859  ASP LYS LYS ARG ASN ILE LYS TYR PRO LEU ALA ASP TYR          
SEQRES  49 A  859  GLU LEU THR PRO ASP ILE ALA ILE ILE ASP PRO ASP LEU          
SEQRES  50 A  859  THR LYS THR VAL PRO PRO SER VAL THR ALA ASP THR GLY          
SEQRES  51 A  859  MET ASP VAL LEU THR HIS ALA ILE GLU ALA TYR VAL SER          
SEQRES  52 A  859  VAL MET ALA SER ASP TYR THR ASP ALA LEU ALA GLU LYS          
SEQRES  53 A  859  ALA ILE LYS ILE VAL PHE GLU TYR LEU PRO ARG ALA TYR          
SEQRES  54 A  859  LYS ASN GLY ASN ASP GLU GLU ALA ARG GLU LYS MET HIS          
SEQRES  55 A  859  ASN ALA SER CYS MET ALA GLY MET ALA PHE THR ASN ALA          
SEQRES  56 A  859  PHE LEU GLY ILE ASN HIS SER MET ALA HIS ILE LEU GLY          
SEQRES  57 A  859  GLY LYS PHE HIS ILE PRO HIS GLY ARG ALA ASN ALA ILE          
SEQRES  58 A  859  LEU LEU PRO TYR VAL ILE ARG TYR ASN ALA GLU LYS PRO          
SEQRES  59 A  859  THR LYS PHE VAL ALA PHE PRO GLN TYR GLU TYR PRO LYS          
SEQRES  60 A  859  ALA ALA GLU ARG TYR ALA GLU ILE ALA LYS PHE LEU GLY          
SEQRES  61 A  859  LEU PRO ALA SER THR VAL GLU GLU GLY VAL GLU SER LEU          
SEQRES  62 A  859  ILE GLU ALA ILE LYS ASN LEU MET LYS GLU LEU ASN ILE          
SEQRES  63 A  859  PRO LEU THR LEU LYS ASP ALA GLY ILE ASN LYS GLU GLN          
SEQRES  64 A  859  PHE GLU LYS GLU ILE GLU GLU MET SER ASP ILE ALA PHE          
SEQRES  65 A  859  ASN ASP GLN CYS THR GLY THR ASN PRO ARG MET PRO LEU          
SEQRES  66 A  859  THR LYS GLU ILE ALA GLU ILE TYR ARG LYS ALA TYR GLY          
SEQRES  67 A  859  ALA                                                          
CRYST1    1.000    1.000    1.000  90.00  90.00  90.00 P 1           1          
ORIGX1      1.000000  0.000000  0.000000        0.00000                         
ORIGX2      0.000000  1.000000  0.000000        0.00000                         
ORIGX3      0.000000  0.000000  1.000000        0.00000                         
SCALE1      1.000000  0.000000  0.000000        0.00000                         
SCALE2      0.000000  1.000000  0.000000        0.00000                         
SCALE3      0.000000  0.000000  1.000000        0.00000                         
MODEL        1                                                                  
ATOM      1  N   MET A   1      49.084   5.168  -5.348  1.00 39.19           N  
ATOM      2  CA  MET A   1      49.214   4.443  -6.631  1.00 39.19           C  
ATOM      3  C   MET A   1      49.157   5.482  -7.734  1.00 39.19           C  
ATOM      4  CB  MET A   1      48.100   3.400  -6.794  1.00 39.19           C  
ATOM      5  O   MET A   1      48.289   6.339  -7.665  1.00 39.19           O  
ATOM      6  CG  MET A   1      48.359   2.161  -5.929  1.00 39.19           C  
ATOM      7  SD  MET A   1      47.001   0.971  -5.984  1.00 39.19           S  
ATOM      8  CE  MET A   1      47.655  -0.343  -4.920  1.00 39.19           C  
ATOM      9  N   ALA A   2      50.134   5.500  -8.639  1.00 43.12           N  
ATOM     10  CA  ALA A   2      50.249   6.532  -9.666  1.00 43.12           C  
ATOM     11  C   ALA A   2      49.275   6.239 -10.818  1.00 43.12           C  
ATOM     12  CB  ALA A   2      51.713   6.589 -10.126  1.00 43.12           C  
ATOM     13  O   ALA A   2      49.494   5.293 -11.568  1.00 43.12           O  
ATOM     14  N   THR A   3      48.205   7.025 -10.925  1.00 46.31           N  
ATOM     15  CA  THR A   3      47.260   7.008 -12.052  1.00 46.31           C  
ATOM     16  C   THR A   3      47.986   7.443 -13.328  1.00 46.31           C  
ATOM     17  CB  THR A   3      46.077   7.953 -11.769  1.00 46.31           C  
ATOM     18  O   THR A   3      48.723   8.434 -13.319  1.00 46.31           O  
ATOM     19  CG2 THR A   3      44.808   7.552 -12.509  1.00 46.31           C  
ATOM     20  OG1 THR A   3      45.746   7.968 -10.394  1.00 46.31           O  
ATOM     21  N   THR A   4      47.834   6.702 -14.421  1.00 54.38           N  
ATOM     22  CA  THR A   4      48.529   6.981 -15.689  1.00 54.38           C  
ATOM     23  C   THR A   4      47.901   8.175 -16.430  1.00 54.38           C  
ATOM     24  CB  THR A   4      48.594   5.733 -16.580  1.00 54.38           C  
ATOM     25  O   THR A   4      46.736   8.513 -16.233  1.00 54.38           O  
ATOM     26  CG2 THR A   4      49.355   4.568 -15.948  1.00 54.38           C  
ATOM     27  OG1 THR A   4      47.304   5.302 -16.909  1.00 54.38           O  
ATOM     28  N   LYS A   5      48.665   8.854 -17.304  1.00 59.47           N  
ATOM     29  CA  LYS A   5      48.208  10.057 -18.044  1.00 59.47           C  
ATOM     30  C   LYS A   5      46.961   9.801 -18.912  1.00 59.47           C  
ATOM     31  CB  LYS A   5      49.383  10.609 -18.877  1.00 59.47           C  
ATOM     32  O   LYS A   5      46.192  10.729 -19.132  1.00 59.47           O  
ATOM     33  CG  LYS A   5      49.108  11.982 -19.521  1.00 59.47           C  
ATOM     34  CD  LYS A   5      50.335  12.488 -20.295  1.00 59.47           C  
ATOM     35  CE  LYS A   5      50.020  13.828 -20.973  1.00 59.47           C  
ATOM     36  NZ  LYS A   5      51.162  14.316 -21.789  1.00 59.47           N  
ATOM     37  N   THR A   6      46.774   8.566 -19.378  1.00 62.09           N  
ATOM     38  CA  THR A   6      45.633   8.136 -20.200  1.00 62.09           C  
ATOM     39  C   THR A   6      44.361   7.943 -19.365  1.00 62.09           C  
ATOM     40  CB  THR A   6      45.994   6.846 -20.956  1.00 62.09           C  
ATOM     41  O   THR A   6      43.307   8.426 -19.763  1.00 62.09           O  
ATOM     42  CG2 THR A   6      44.980   6.482 -22.037  1.00 62.09           C  
ATOM     43  OG1 THR A   6      47.242   6.999 -21.605  1.00 62.09           O  
ATOM     44  N   GLU A   7      44.458   7.345 -18.172  1.00 61.34           N  
ATOM     45  CA  GLU A   7      43.325   7.191 -17.232  1.00 61.34           C  
ATOM     46  C   GLU A   7      42.799   8.562 -16.753  1.00 61.34           C  
ATOM     47  CB  GLU A   7      43.797   6.373 -16.014  1.00 61.34           C  
ATOM     48  O   GLU A   7      41.595   8.810 -16.672  1.00 61.34           O  
ATOM     49  CG  GLU A   7      44.120   4.892 -16.298  1.00 61.34           C  
ATOM     50  CD  GLU A   7      44.831   4.206 -15.121  1.00 61.34           C  
ATOM     51  OE1 GLU A   7      44.669   2.980 -14.941  1.00 61.34           O  
ATOM     52  OE2 GLU A   7      45.665   4.884 -14.464  1.00 61.34           O  
ATOM     53  N   LEU A   8      43.712   9.513 -16.516  1.00 64.75           N  
ATOM     54  CA  LEU A   8      43.384  10.905 -16.171  1.00 64.75           C  
ATOM     55  C   LEU A   8      42.635  11.663 -17.282  1.00 64.75           C  
ATOM     56  CB  LEU A   8      44.693  11.638 -15.819  1.00 64.75           C  
ATOM     57  O   LEU A   8      42.000  12.678 -16.990  1.00 64.75           O  
ATOM     58  CG  LEU A   8      45.122  11.431 -14.356  1.00 64.75           C  
ATOM     59  CD1 LEU A   8      46.634  11.616 -14.216  1.00 64.75           C  
ATOM     60  CD2 LEU A   8      44.434  12.449 -13.439  1.00 64.75           C  
ATOM     61  N   ASP A   9      42.730  11.220 -18.536  1.00 83.25           N  
ATOM     62  CA  ASP A   9      42.040  11.835 -19.675  1.00 83.25           C  
ATOM     63  C   ASP A   9      40.624  11.261 -19.847  1.00 83.25           C  
ATOM     64  CB  ASP A   9      42.911  11.666 -20.932  1.00 83.25           C  
ATOM     65  O   ASP A   9      39.659  12.015 -19.978  1.00 83.25           O  
ATOM     66  CG  ASP A   9      42.472  12.552 -22.104  1.00 83.25           C  
ATOM     67  OD1 ASP A   9      41.926  13.649 -21.846  1.00 83.25           O  
ATOM     68  OD2 ASP A   9      42.759  12.163 -23.256  1.00 83.25           O  
ATOM     69  N   VAL A  10      40.466   9.936 -19.716  1.00 88.94           N  
ATOM     70  CA  VAL A  10      39.153   9.264 -19.773  1.00 88.94           C  
ATOM     71  C   VAL A  10      38.237   9.745 -18.646  1.00 88.94           C  
ATOM     72  CB  VAL A  10      39.305   7.730 -19.721  1.00 88.94           C  
ATOM     73  O   VAL A  10      37.077  10.073 -18.900  1.00 88.94           O  
ATOM     74  CG1 VAL A  10      37.944   7.025 -19.807  1.00 88.94           C  
ATOM     75  CG2 VAL A  10      40.142   7.207 -20.896  1.00 88.94           C  
ATOM     76  N   GLN A  11      38.752   9.865 -17.417  1.00 91.62           N  
ATOM     77  CA  GLN A  11      37.978  10.391 -16.288  1.00 91.62           C  
ATOM     78  C   GLN A  11      37.414  11.787 -16.583  1.00 91.62           C  
ATOM     79  CB  GLN A  11      38.862  10.410 -15.031  1.00 91.62           C  
ATOM     80  O   GLN A  11      36.218  12.013 -16.421  1.00 91.62           O  
ATOM     81  CG  GLN A  11      38.098  10.871 -13.776  1.00 91.62           C  
ATOM     82  CD  GLN A  11      37.025   9.881 -13.342  1.00 91.62           C  
ATOM     83  NE2 GLN A  11      35.810  10.291 -13.071  1.00 91.62           N  
ATOM     84  OE1 GLN A  11      37.273   8.696 -13.222  1.00 91.62           O  
ATOM     85  N   LYS A  12      38.245  12.710 -17.087  1.00 92.81           N  
ATOM     86  CA  LYS A  12      37.820  14.084 -17.406  1.00 92.81           C  
ATOM     87  C   LYS A  12      36.734  14.129 -18.477  1.00 92.81           C  
ATOM     88  CB  LYS A  12      39.021  14.902 -17.885  1.00 92.81           C  
ATOM     89  O   LYS A  12      35.846  14.976 -18.408  1.00 92.81           O  
ATOM     90  CG  LYS A  12      39.961  15.264 -16.735  1.00 92.81           C  
ATOM     91  CD  LYS A  12      41.191  15.959 -17.316  1.00 92.81           C  
ATOM     92  CE  LYS A  12      42.184  16.255 -16.199  1.00 92.81           C  
ATOM     93  NZ  LYS A  12      43.393  16.902 -16.756  1.00 92.81           N  
ATOM     94  N   GLN A  13      36.799  13.234 -19.462  1.00 93.50           N  
ATOM     95  CA  GLN A  13      35.770  13.128 -20.497  1.00 93.50           C  
ATOM     96  C   GLN A  13      34.428  12.679 -19.907  1.00 93.50           C  
ATOM     97  CB  GLN A  13      36.227  12.159 -21.594  1.00 93.50           C  
ATOM     98  O   GLN A  13      33.397  13.281 -20.213  1.00 93.50           O  
ATOM     99  CG  GLN A  13      37.396  12.712 -22.424  1.00 93.50           C  
ATOM    100  CD  GLN A  13      37.933  11.698 -23.431  1.00 93.50           C  
ATOM    101  NE2 GLN A  13      39.028  12.002 -24.090  1.00 93.50           N  
ATOM    102  OE1 GLN A  13      37.386  10.628 -23.652  1.00 93.50           O  
ATOM    103  N   ILE A  14      34.433  11.667 -19.032  1.00 97.25           N  
ATOM    104  CA  ILE A  14      33.218  11.200 -18.347  1.00 97.25           C  
ATOM    105  C   ILE A  14      32.653  12.287 -17.427  1.00 97.25           C  
ATOM    106  CB  ILE A  14      33.484   9.876 -17.595  1.00 97.25           C  
ATOM    107  O   ILE A  14      31.455  12.564 -17.493  1.00 97.25           O  
ATOM    108  CG1 ILE A  14      33.882   8.721 -18.545  1.00 97.25           C  
ATOM    109  CG2 ILE A  14      32.264   9.453 -16.754  1.00 97.25           C  
ATOM    110  CD1 ILE A  14      32.914   8.440 -19.703  1.00 97.25           C  
ATOM    111  N   ASP A  15      33.499  12.955 -16.642  1.00 97.12           N  
ATOM    112  CA  ASP A  15      33.083  14.044 -15.750  1.00 97.12           C  
ATOM    113  C   ASP A  15      32.407  15.179 -16.537  1.00 97.12           C  
ATOM    114  CB  ASP A  15      34.298  14.606 -14.991  1.00 97.12           C  
ATOM    115  O   ASP A  15      31.358  15.690 -16.138  1.00 97.12           O  
ATOM    116  CG  ASP A  15      34.965  13.639 -14.004  1.00 97.12           C  
ATOM    117  OD1 ASP A  15      34.389  12.577 -13.686  1.00 97.12           O  
ATOM    118  OD2 ASP A  15      36.087  13.969 -13.558  1.00 97.12           O  
ATOM    119  N   LEU A  16      32.963  15.546 -17.699  1.00 96.75           N  
ATOM    120  CA  LEU A  16      32.389  16.571 -18.572  1.00 96.75           C  
ATOM    121  C   LEU A  16      31.025  16.153 -19.140  1.00 96.75           C  
ATOM    122  CB  LEU A  16      33.395  16.892 -19.692  1.00 96.75           C  
ATOM    123  O   LEU A  16      30.098  16.967 -19.160  1.00 96.75           O  
ATOM    124  CG  LEU A  16      32.918  17.980 -20.672  1.00 96.75           C  
ATOM    125  CD1 LEU A  16      32.705  19.332 -19.984  1.00 96.75           C  
ATOM    126  CD2 LEU A  16      33.951  18.165 -21.783  1.00 96.75           C  
ATOM    127  N   LEU A  17      30.887  14.902 -19.594  1.00 97.56           N  
ATOM    128  CA  LEU A  17      29.615  14.371 -20.097  1.00 97.56           C  
ATOM    129  C   LEU A  17      28.539  14.386 -19.007  1.00 97.56           C  
ATOM    130  CB  LEU A  17      29.810  12.939 -20.632  1.00 97.56           C  
ATOM    131  O   LEU A  17      27.425  14.853 -19.251  1.00 97.56           O  
ATOM    132  CG  LEU A  17      30.521  12.838 -21.991  1.00 97.56           C  
ATOM    133  CD1 LEU A  17      30.817  11.369 -22.298  1.00 97.56           C  
ATOM    134  CD2 LEU A  17      29.656  13.395 -23.127  1.00 97.56           C  
ATOM    135  N   VAL A  18      28.874  13.922 -17.800  1.00 98.44           N  
ATOM    136  CA  VAL A  18      27.925  13.890 -16.681  1.00 98.44           C  
ATOM    137  C   VAL A  18      27.566  15.298 -16.218  1.00 98.44           C  
ATOM    138  CB  VAL A  18      28.426  13.012 -15.522  1.00 98.44           C  
ATOM    139  O   VAL A  18      26.389  15.563 -15.985  1.00 98.44           O  
ATOM    140  CG1 VAL A  18      27.394  13.033 -14.382  1.00 98.44           C  
ATOM    141  CG2 VAL A  18      28.592  11.550 -15.963  1.00 98.44           C  
ATOM    142  N   SER A  19      28.528  16.221 -16.155  1.00 98.31           N  
ATOM    143  CA  SER A  19      28.265  17.621 -15.800  1.00 98.31           C  
ATOM    144  C   SER A  19      27.253  18.272 -16.753  1.00 98.31           C  
ATOM    145  CB  SER A  19      29.578  18.406 -15.797  1.00 98.31           C  
ATOM    146  O   SER A  19      26.242  18.823 -16.313  1.00 98.31           O  
ATOM    147  OG  SER A  19      29.326  19.720 -15.350  1.00 98.31           O  
ATOM    148  N   ARG A  20      27.443  18.114 -18.071  1.00 98.12           N  
ATOM    149  CA  ARG A  20      26.498  18.618 -19.087  1.00 98.12           C  
ATOM    150  C   ARG A  20      25.110  17.997 -18.946  1.00 98.12           C  
ATOM    151  CB  ARG A  20      27.047  18.340 -20.490  1.00 98.12           C  
ATOM    152  O   ARG A  20      24.108  18.704 -19.030  1.00 98.12           O  
ATOM    153  CG  ARG A  20      28.226  19.254 -20.836  1.00 98.12           C  
ATOM    154  CD  ARG A  20      28.781  18.849 -22.203  1.00 98.12           C  
ATOM    155  NE  ARG A  20      29.857  19.756 -22.638  1.00 98.12           N  
ATOM    156  NH1 ARG A  20      30.400  18.644 -24.570  1.00 98.12           N  
ATOM    157  NH2 ARG A  20      31.493  20.511 -24.025  1.00 98.12           N  
ATOM    158  CZ  ARG A  20      30.576  19.632 -23.738  1.00 98.12           C  
ATOM    159  N   ALA A  21      25.040  16.693 -18.686  1.00 98.56           N  
ATOM    160  CA  ALA A  21      23.771  16.016 -18.443  1.00 98.56           C  
ATOM    161  C   ALA A  21      23.076  16.548 -17.175  1.00 98.56           C  
ATOM    162  CB  ALA A  21      24.032  14.510 -18.387  1.00 98.56           C  
ATOM    163  O   ALA A  21      21.872  16.774 -17.186  1.00 98.56           O  
ATOM    164  N   GLN A  22      23.807  16.834 -16.097  1.00 98.50           N  
ATOM    165  CA  GLN A  22      23.230  17.433 -14.887  1.00 98.50           C  
ATOM    166  C   GLN A  22      22.718  18.862 -15.124  1.00 98.50           C  
ATOM    167  CB  GLN A  22      24.271  17.427 -13.764  1.00 98.50           C  
ATOM    168  O   GLN A  22      21.680  19.247 -14.582  1.00 98.50           O  
ATOM    169  CG  GLN A  22      24.524  16.014 -13.223  1.00 98.50           C  
ATOM    170  CD  GLN A  22      25.566  16.013 -12.114  1.00 98.50           C  
ATOM    171  NE2 GLN A  22      25.368  15.232 -11.078  1.00 98.50           N  
ATOM    172  OE1 GLN A  22      26.558  16.719 -12.128  1.00 98.50           O  
ATOM    173  N   GLU A  23      23.401  19.657 -15.947  1.00 98.38           N  
ATOM    174  CA  GLU A  23      22.911  20.975 -16.368  1.00 98.38           C  
ATOM    175  C   GLU A  23      21.630  20.869 -17.205  1.00 98.38           C  
ATOM    176  CB  GLU A  23      23.991  21.716 -17.161  1.00 98.38           C  
ATOM    177  O   GLU A  23      20.679  21.624 -16.978  1.00 98.38           O  
ATOM    178  CG  GLU A  23      25.160  22.167 -16.275  1.00 98.38           C  
ATOM    179  CD  GLU A  23      26.265  22.878 -17.071  1.00 98.38           C  
ATOM    180  OE1 GLU A  23      27.245  23.299 -16.418  1.00 98.38           O  
ATOM    181  OE2 GLU A  23      26.106  23.043 -18.303  1.00 98.38           O  
ATOM    182  N   ALA A  24      21.566  19.899 -18.120  1.00 98.31           N  
ATOM    183  CA  ALA A  24      20.363  19.591 -18.888  1.00 98.31           C  
ATOM    184  C   ALA A  24      19.198  19.179 -17.974  1.00 98.31           C  
ATOM    185  CB  ALA A  24      20.701  18.492 -19.901  1.00 98.31           C  
ATOM    186  O   ALA A  24      18.086  19.685 -18.125  1.00 98.31           O  
ATOM    187  N   GLN A  25      19.461  18.328 -16.978  1.00 97.94           N  
ATOM    188  CA  GLN A  25      18.463  17.888 -16.000  1.00 97.94           C  
ATOM    189  C   GLN A  25      17.863  19.081 -15.252  1.00 97.94           C  
ATOM    190  CB  GLN A  25      19.101  16.914 -14.997  1.00 97.94           C  
ATOM    191  O   GLN A  25      16.644  19.197 -15.162  1.00 97.94           O  
ATOM    192  CG  GLN A  25      18.038  16.251 -14.109  1.00 97.94           C  
ATOM    193  CD  GLN A  25      18.640  15.462 -12.954  1.00 97.94           C  
ATOM    194  NE2 GLN A  25      17.814  15.009 -12.039  1.00 97.94           N  
ATOM    195  OE1 GLN A  25      19.838  15.251 -12.838  1.00 97.94           O  
ATOM    196  N   LYS A  26      18.704  20.001 -14.759  1.00 97.88           N  
ATOM    197  CA  LYS A  26      18.245  21.211 -14.053  1.00 97.88           C  
ATOM    198  C   LYS A  26      17.291  22.041 -14.910  1.00 97.88           C  
ATOM    199  CB  LYS A  26      19.444  22.070 -13.632  1.00 97.88           C  
ATOM    200  O   LYS A  26      16.292  22.530 -14.392  1.00 97.88           O  
ATOM    201  CG  LYS A  26      20.235  21.458 -12.469  1.00 97.88           C  
ATOM    202  CD  LYS A  26      21.519  22.263 -12.238  1.00 97.88           C  
ATOM    203  CE  LYS A  26      22.383  21.596 -11.165  1.00 97.88           C  
ATOM    204  NZ  LYS A  26      23.692  22.284 -11.023  1.00 97.88           N  
ATOM    205  N   LYS A  27      17.570  22.169 -16.211  1.00 98.12           N  
ATOM    206  CA  LYS A  27      16.688  22.870 -17.158  1.00 98.12           C  
ATOM    207  C   LYS A  27      15.377  22.112 -17.378  1.00 98.12           C  
ATOM    208  CB  LYS A  27      17.423  23.116 -18.483  1.00 98.12           C  
ATOM    209  O   LYS A  27      14.323  22.736 -17.361  1.00 98.12           O  
ATOM    210  CG  LYS A  27      18.569  24.134 -18.344  1.00 98.12           C  
ATOM    211  CD  LYS A  27      19.353  24.242 -19.659  1.00 98.12           C  
ATOM    212  CE  LYS A  27      20.538  25.205 -19.526  1.00 98.12           C  
ATOM    213  NZ  LYS A  27      21.383  25.209 -20.752  1.00 98.12           N  
ATOM    214  N   PHE A  28      15.412  20.784 -17.510  1.00 98.25           N  
ATOM    215  CA  PHE A  28      14.193  19.979 -17.660  1.00 98.25           C  
ATOM    216  C   PHE A  28      13.224  20.091 -16.478  1.00 98.25           C  
ATOM    217  CB  PHE A  28      14.541  18.498 -17.868  1.00 98.25           C  
ATOM    218  O   PHE A  28      12.022  19.901 -16.664  1.00 98.25           O  
ATOM    219  CG  PHE A  28      14.915  18.064 -19.268  1.00 98.25           C  
ATOM    220  CD1 PHE A  28      14.197  18.542 -20.382  1.00 98.25           C  
ATOM    221  CD2 PHE A  28      15.886  17.060 -19.445  1.00 98.25           C  
ATOM    222  CE1 PHE A  28      14.456  18.029 -21.660  1.00 98.25           C  
ATOM    223  CE2 PHE A  28      16.154  16.554 -20.728  1.00 98.25           C  
ATOM    224  CZ  PHE A  28      15.443  17.045 -21.837  1.00 98.25           C  
ATOM    225  N   MET A  29      13.699  20.421 -15.273  1.00 97.62           N  
ATOM    226  CA  MET A  29      12.818  20.563 -14.109  1.00 97.62           C  
ATOM    227  C   MET A  29      11.790  21.692 -14.252  1.00 97.62           C  
ATOM    228  CB  MET A  29      13.630  20.749 -12.818  1.00 97.62           C  
ATOM    229  O   MET A  29      10.744  21.615 -13.612  1.00 97.62           O  
ATOM    230  CG  MET A  29      14.527  19.550 -12.487  1.00 97.62           C  
ATOM    231  SD  MET A  29      13.730  17.917 -12.518  1.00 97.62           S  
ATOM    232  CE  MET A  29      12.616  18.063 -11.093  1.00 97.62           C  
ATOM    233  N   SER A  30      12.040  22.702 -15.097  1.00 97.06           N  
ATOM    234  CA  SER A  30      11.080  23.784 -15.360  1.00 97.06           C  
ATOM    235  C   SER A  30      10.134  23.507 -16.533  1.00 97.06           C  
ATOM    236  CB  SER A  30      11.814  25.116 -15.562  1.00 97.06           C  
ATOM    237  O   SER A  30       9.364  24.392 -16.894  1.00 97.06           O  
ATOM    238  OG  SER A  30      12.483  25.153 -16.807  1.00 97.06           O  
ATOM    239  N   TYR A  31      10.227  22.341 -17.180  1.00 98.44           N  
ATOM    240  CA  TYR A  31       9.446  22.042 -18.383  1.00 98.44           C  
ATOM    241  C   TYR A  31       8.081  21.470 -17.999  1.00 98.44           C  
ATOM    242  CB  TYR A  31      10.199  21.101 -19.340  1.00 98.44           C  
ATOM    243  O   TYR A  31       7.976  20.670 -17.064  1.00 98.44           O  
ATOM    244  CG  TYR A  31      11.327  21.718 -20.159  1.00 98.44           C  
ATOM    245  CD1 TYR A  31      12.133  22.753 -19.641  1.00 98.44           C  
ATOM    246  CD2 TYR A  31      11.581  21.239 -21.461  1.00 98.44           C  
ATOM    247  CE1 TYR A  31      13.163  23.318 -20.404  1.00 98.44           C  
ATOM    248  CE2 TYR A  31      12.634  21.787 -22.223  1.00 98.44           C  
ATOM    249  OH  TYR A  31      14.453  23.356 -22.396  1.00 98.44           O  
ATOM    250  CZ  TYR A  31      13.421  22.829 -21.695  1.00 98.44           C  
ATOM    251  N   THR A  32       7.044  21.857 -18.740  1.00 98.56           N  
ATOM    252  CA  THR A  32       5.691  21.306 -18.586  1.00 98.56           C  
ATOM    253  C   THR A  32       5.560  19.940 -19.262  1.00 98.56           C  
ATOM    254  CB  THR A  32       4.593  22.264 -19.083  1.00 98.56           C  
ATOM    255  O   THR A  32       6.422  19.532 -20.047  1.00 98.56           O  
ATOM    256  CG2 THR A  32       4.794  23.709 -18.627  1.00 98.56           C  
ATOM    257  OG1 THR A  32       4.469  22.242 -20.485  1.00 98.56           O  
ATOM    258  N   GLN A  33       4.464  19.229 -18.980  1.00 98.56           N  
ATOM    259  CA  GLN A  33       4.150  17.961 -19.644  1.00 98.56           C  
ATOM    260  C   GLN A  33       4.112  18.134 -21.169  1.00 98.56           C  
ATOM    261  CB  GLN A  33       2.805  17.440 -19.109  1.00 98.56           C  
ATOM    262  O   GLN A  33       4.732  17.361 -21.891  1.00 98.56           O  
ATOM    263  CG  GLN A  33       2.445  16.035 -19.618  1.00 98.56           C  
ATOM    264  CD  GLN A  33       3.405  14.967 -19.108  1.00 98.56           C  
ATOM    265  NE2 GLN A  33       4.222  14.369 -19.946  1.00 98.56           N  
ATOM    266  OE1 GLN A  33       3.467  14.670 -17.922  1.00 98.56           O  
ATOM    267  N   GLU A  34       3.478  19.198 -21.656  1.00 98.56           N  
ATOM    268  CA  GLU A  34       3.292  19.478 -23.082  1.00 98.56           C  
ATOM    269  C   GLU A  34       4.621  19.744 -23.794  1.00 98.56           C  
ATOM    270  CB  GLU A  34       2.375  20.701 -23.282  1.00 98.56           C  
ATOM    271  O   GLU A  34       4.817  19.304 -24.927  1.00 98.56           O  
ATOM    272  CG  GLU A  34       0.972  20.589 -22.657  1.00 98.56           C  
ATOM    273  CD  GLU A  34       0.961  20.669 -21.120  1.00 98.56           C  
ATOM    274  OE1 GLU A  34       0.013  20.127 -20.520  1.00 98.56           O  
ATOM    275  OE2 GLU A  34       1.938  21.219 -20.544  1.00 98.56           O  
ATOM    276  N   GLN A  35       5.555  20.439 -23.134  1.00 98.69           N  
ATOM    277  CA  GLN A  35       6.891  20.681 -23.685  1.00 98.69           C  
ATOM    278  C   GLN A  35       7.675  19.373 -23.827  1.00 98.69           C  
ATOM    279  CB  GLN A  35       7.661  21.666 -22.795  1.00 98.69           C  
ATOM    280  O   GLN A  35       8.289  19.128 -24.865  1.00 98.69           O  
ATOM    281  CG  GLN A  35       7.072  23.081 -22.852  1.00 98.69           C  
ATOM    282  CD  GLN A  35       7.823  24.024 -21.922  1.00 98.69           C  
ATOM    283  NE2 GLN A  35       8.417  25.082 -22.425  1.00 98.69           N  
ATOM    284  OE1 GLN A  35       7.910  23.817 -20.725  1.00 98.69           O  
ATOM    285  N   ILE A  36       7.621  18.508 -22.810  1.00 98.75           N  
ATOM    286  CA  ILE A  36       8.256  17.186 -22.860  1.00 98.75           C  
ATOM    287  C   ILE A  36       7.614  16.311 -23.939  1.00 98.75           C  
ATOM    288  CB  ILE A  36       8.224  16.538 -21.459  1.00 98.75           C  
ATOM    289  O   ILE A  36       8.324  15.680 -24.721  1.00 98.75           O  
ATOM    290  CG1 ILE A  36       9.062  17.347 -20.441  1.00 98.75           C  
ATOM    291  CG2 ILE A  36       8.700  15.078 -21.498  1.00 98.75           C  
ATOM    292  CD1 ILE A  36      10.551  17.510 -20.788  1.00 98.75           C  
ATOM    293  N   ASP A  37       6.290  16.326 -24.051  1.00 98.81           N  
ATOM    294  CA  ASP A  37       5.559  15.544 -25.048  1.00 98.81           C  
ATOM    295  C   ASP A  37       5.875  15.997 -26.477  1.00 98.81           C  
ATOM    296  CB  ASP A  37       4.053  15.637 -24.767  1.00 98.81           C  
ATOM    297  O   ASP A  37       6.033  15.160 -27.371  1.00 98.81           O  
ATOM    298  CG  ASP A  37       3.645  14.973 -23.449  1.00 98.81           C  
ATOM    299  OD1 ASP A  37       4.501  14.330 -22.794  1.00 98.81           O  
ATOM    300  OD2 ASP A  37       2.456  15.046 -23.093  1.00 98.81           O  
ATOM    301  N   ALA A  38       6.032  17.306 -26.699  1.00 98.81           N  
ATOM    302  CA  ALA A  38       6.450  17.860 -27.984  1.00 98.81           C  
ATOM    303  C   ALA A  38       7.867  17.408 -28.373  1.00 98.81           C  
ATOM    304  CB  ALA A  38       6.341  19.388 -27.920  1.00 98.81           C  
ATOM    305  O   ALA A  38       8.085  16.996 -29.516  1.00 98.81           O  
ATOM    306  N   ILE A  39       8.807  17.418 -27.421  1.00 98.88           N  
ATOM    307  CA  ILE A  39      10.181  16.937 -27.623  1.00 98.88           C  
ATOM    308  C   ILE A  39      10.183  15.448 -27.982  1.00 98.88           C  
ATOM    309  CB  ILE A  39      11.038  17.245 -26.373  1.00 98.88           C  
ATOM    310  O   ILE A  39      10.759  15.053 -28.996  1.00 98.88           O  
ATOM    311  CG1 ILE A  39      11.271  18.767 -26.243  1.00 98.88           C  
ATOM    312  CG2 ILE A  39      12.397  16.527 -26.425  1.00 98.88           C  
ATOM    313  CD1 ILE A  39      11.737  19.195 -24.848  1.00 98.88           C  
ATOM    314  N   VAL A  40       9.490  14.620 -27.197  1.00 98.88           N  
ATOM    315  CA  VAL A  40       9.422  13.165 -27.414  1.00 98.88           C  
ATOM    316  C   VAL A  40       8.757  12.837 -28.750  1.00 98.88           C  
ATOM    317  CB  VAL A  40       8.679  12.495 -26.245  1.00 98.88           C  
ATOM    318  O   VAL A  40       9.236  11.965 -29.475  1.00 98.88           O  
ATOM    319  CG1 VAL A  40       8.446  10.995 -26.456  1.00 98.88           C  
ATOM    320  CG2 VAL A  40       9.477  12.633 -24.946  1.00 98.88           C  
ATOM    321  N   LYS A  41       7.697  13.563 -29.128  1.00 98.81           N  
ATOM    322  CA  LYS A  41       7.055  13.416 -30.441  1.00 98.81           C  
ATOM    323  C   LYS A  41       8.020  13.739 -31.580  1.00 98.81           C  
ATOM    324  CB  LYS A  41       5.803  14.301 -30.493  1.00 98.81           C  
ATOM    325  O   LYS A  41       8.081  12.986 -32.547  1.00 98.81           O  
ATOM    326  CG  LYS A  41       5.038  14.131 -31.813  1.00 98.81           C  
ATOM    327  CD  LYS A  41       3.761  14.976 -31.806  1.00 98.81           C  
ATOM    328  CE  LYS A  41       2.974  14.720 -33.094  1.00 98.81           C  
ATOM    329  NZ  LYS A  41       1.708  15.495 -33.111  1.00 98.81           N  
ATOM    330  N   ALA A  42       8.782  14.829 -31.477  1.00 98.88           N  
ATOM    331  CA  ALA A  42       9.763  15.198 -32.497  1.00 98.88           C  
ATOM    332  C   ALA A  42      10.863  14.136 -32.646  1.00 98.88           C  
ATOM    333  CB  ALA A  42      10.348  16.566 -32.143  1.00 98.88           C  
ATOM    334  O   ALA A  42      11.212  13.770 -33.768  1.00 98.88           O  
ATOM    335  N   MET A  43      11.357  13.594 -31.529  1.00 98.88           N  
ATOM    336  CA  MET A  43      12.320  12.488 -31.524  1.00 98.88           C  
ATOM    337  C   MET A  43      11.749  11.228 -32.186  1.00 98.88           C  
ATOM    338  CB  MET A  43      12.724  12.161 -30.084  1.00 98.88           C  
ATOM    339  O   MET A  43      12.417  10.620 -33.018  1.00 98.88           O  
ATOM    340  CG  MET A  43      13.525  13.269 -29.400  1.00 98.88           C  
ATOM    341  SD  MET A  43      13.639  13.056 -27.601  1.00 98.88           S  
ATOM    342  CE  MET A  43      14.563  11.508 -27.511  1.00 98.88           C  
ATOM    343  N   ALA A  44      10.510  10.849 -31.855  1.00 98.81           N  
ATOM    344  CA  ALA A  44       9.856   9.682 -32.443  1.00 98.81           C  
ATOM    345  C   ALA A  44       9.704   9.830 -33.964  1.00 98.81           C  
ATOM    346  CB  ALA A  44       8.508   9.463 -31.747  1.00 98.81           C  
ATOM    347  O   ALA A  44      10.079   8.924 -34.703  1.00 98.81           O  
ATOM    348  N   LEU A  45       9.247  10.995 -34.438  1.00 98.75           N  
ATOM    349  CA  LEU A  45       9.117  11.285 -35.870  1.00 98.75           C  
ATOM    350  C   LEU A  45      10.466  11.260 -36.600  1.00 98.75           C  
ATOM    351  CB  LEU A  45       8.439  12.653 -36.060  1.00 98.75           C  
ATOM    352  O   LEU A  45      10.544  10.729 -37.702  1.00 98.75           O  
ATOM    353  CG  LEU A  45       6.956  12.702 -35.655  1.00 98.75           C  
ATOM    354  CD1 LEU A  45       6.456  14.146 -35.753  1.00 98.75           C  
ATOM    355  CD2 LEU A  45       6.073  11.828 -36.545  1.00 98.75           C  
ATOM    356  N   ALA A  46      11.531  11.790 -35.994  1.00 98.75           N  
ATOM    357  CA  ALA A  46      12.870  11.738 -36.581  1.00 98.75           C  
ATOM    358  C   ALA A  46      13.409  10.301 -36.664  1.00 98.75           C  
ATOM    359  CB  ALA A  46      13.792  12.635 -35.754  1.00 98.75           C  
ATOM    360  O   ALA A  46      14.014   9.917 -37.665  1.00 98.75           O  
ATOM    361  N   GLY A  47      13.154   9.487 -35.638  1.00 98.50           N  
ATOM    362  CA  GLY A  47      13.481   8.065 -35.654  1.00 98.50           C  
ATOM    363  C   GLY A  47      12.716   7.298 -36.739  1.00 98.50           C  
ATOM    364  O   GLY A  47      13.322   6.502 -37.455  1.00 98.50           O  
ATOM    365  N   VAL A  48      11.421   7.592 -36.917  1.00 98.50           N  
ATOM    366  CA  VAL A  48      10.600   7.050 -38.014  1.00 98.50           C  
ATOM    367  C   VAL A  48      11.110   7.524 -39.374  1.00 98.50           C  
ATOM    368  CB  VAL A  48       9.106   7.396 -37.838  1.00 98.50           C  
ATOM    369  O   VAL A  48      11.188   6.721 -40.286  1.00 98.50           O  
ATOM    370  CG1 VAL A  48       8.258   7.010 -39.059  1.00 98.50           C  
ATOM    371  CG2 VAL A  48       8.511   6.652 -36.636  1.00 98.50           C  
ATOM    372  N   ASP A  49      11.536   8.773 -39.549  1.00 98.50           N  
ATOM    373  CA  ASP A  49      12.108   9.234 -40.827  1.00 98.50           C  
ATOM    374  C   ASP A  49      13.420   8.495 -41.169  1.00 98.50           C  
ATOM    375  CB  ASP A  49      12.317  10.752 -40.746  1.00 98.50           C  
ATOM    376  O   ASP A  49      13.647   8.068 -42.302  1.00 98.50           O  
ATOM    377  CG  ASP A  49      12.844  11.337 -42.059  1.00 98.50           C  
ATOM    378  OD1 ASP A  49      12.090  11.286 -43.055  1.00 98.50           O  
ATOM    379  OD2 ASP A  49      13.989  11.853 -42.049  1.00 98.50           O  
ATOM    380  N   LYS A  50      14.267   8.256 -40.160  1.00 98.50           N  
ATOM    381  CA  LYS A  50      15.613   7.678 -40.321  1.00 98.50           C  
ATOM    382  C   LYS A  50      15.709   6.164 -40.146  1.00 98.50           C  
ATOM    383  CB  LYS A  50      16.591   8.450 -39.415  1.00 98.50           C  
ATOM    384  O   LYS A  50      16.805   5.606 -40.251  1.00 98.50           O  
ATOM    385  CG  LYS A  50      16.734   9.936 -39.798  1.00 98.50           C  
ATOM    386  CD  LYS A  50      17.139  10.057 -41.267  1.00 98.50           C  
ATOM    387  CE  LYS A  50      17.639  11.436 -41.663  1.00 98.50           C  
ATOM    388  NZ  LYS A  50      18.224  11.322 -43.019  1.00 98.50           N  
ATOM    389  N   HIS A  51      14.593   5.476 -39.920  1.00 98.12           N  
ATOM    390  CA  HIS A  51      14.572   4.054 -39.564  1.00 98.12           C  
ATOM    391  C   HIS A  51      15.293   3.143 -40.579  1.00 98.12           C  
ATOM    392  CB  HIS A  51      13.117   3.612 -39.350  1.00 98.12           C  
ATOM    393  O   HIS A  51      16.029   2.244 -40.164  1.00 98.12           O  
ATOM    394  CG  HIS A  51      12.317   3.477 -40.618  1.00 98.12           C  
ATOM    395  CD2 HIS A  51      11.807   2.323 -41.125  1.00 98.12           C  
ATOM    396  ND1 HIS A  51      11.890   4.484 -41.445  1.00 98.12           N  
ATOM    397  CE1 HIS A  51      11.085   3.963 -42.379  1.00 98.12           C  
ATOM    398  NE2 HIS A  51      11.048   2.630 -42.256  1.00 98.12           N  
ATOM    399  N   VAL A  52      15.143   3.398 -41.886  1.00 98.56           N  
ATOM    400  CA  VAL A  52      15.791   2.629 -42.969  1.00 98.56           C  
ATOM    401  C   VAL A  52      17.301   2.864 -43.004  1.00 98.56           C  
ATOM    402  CB  VAL A  52      15.187   2.980 -44.348  1.00 98.56           C  
ATOM    403  O   VAL A  52      18.087   1.916 -43.043  1.00 98.56           O  
ATOM    404  CG1 VAL A  52      15.791   2.139 -45.471  1.00 98.56           C  
ATOM    405  CG2 VAL A  52      13.680   2.748 -44.401  1.00 98.56           C  
ATOM    406  N   GLU A  53      17.718   4.131 -42.955  1.00 98.62           N  
ATOM    407  CA  GLU A  53      19.128   4.537 -42.994  1.00 98.62           C  
ATOM    408  C   GLU A  53      19.901   3.916 -41.821  1.00 98.62           C  
ATOM    409  CB  GLU A  53      19.186   6.078 -42.972  1.00 98.62           C  
ATOM    410  O   GLU A  53      20.927   3.257 -42.009  1.00 98.62           O  
ATOM    411  CG  GLU A  53      20.603   6.638 -43.166  1.00 98.62           C  
ATOM    412  CD  GLU A  53      20.681   8.173 -43.021  1.00 98.62           C  
ATOM    413  OE1 GLU A  53      21.774   8.651 -42.654  1.00 98.62           O  
ATOM    414  OE2 GLU A  53      19.676   8.890 -43.276  1.00 98.62           O  
ATOM    415  N   LEU A  54      19.350   4.032 -40.611  1.00 98.56           N  
ATOM    416  CA  LEU A  54      19.944   3.481 -39.395  1.00 98.56           C  
ATOM    417  C   LEU A  54      19.975   1.945 -39.404  1.00 98.56           C  
ATOM    418  CB  LEU A  54      19.155   4.013 -38.185  1.00 98.56           C  
ATOM    419  O   LEU A  54      20.937   1.346 -38.917  1.00 98.56           O  
ATOM    420  CG  LEU A  54      19.284   5.532 -37.952  1.00 98.56           C  
ATOM    421  CD1 LEU A  54      18.353   5.940 -36.810  1.00 98.56           C  
ATOM    422  CD2 LEU A  54      20.712   5.941 -37.585  1.00 98.56           C  
ATOM    423  N   ALA A  55      18.954   1.290 -39.965  1.00 98.56           N  
ATOM    424  CA  ALA A  55      18.934  -0.165 -40.125  1.00 98.56           C  
ATOM    425  C   ALA A  55      20.058  -0.640 -41.052  1.00 98.56           C  
ATOM    426  CB  ALA A  55      17.564  -0.593 -40.659  1.00 98.56           C  
ATOM    427  O   ALA A  55      20.772  -1.592 -40.720  1.00 98.56           O  
ATOM    428  N   LYS A  56      20.268   0.067 -42.170  1.00 98.50           N  
ATOM    429  CA  LYS A  56      21.342  -0.225 -43.124  1.00 98.50           C  
ATOM    430  C   LYS A  56      22.711  -0.094 -42.469  1.00 98.50           C  
ATOM    431  CB  LYS A  56      21.211   0.695 -44.345  1.00 98.50           C  
ATOM    432  O   LYS A  56      23.511  -1.023 -42.548  1.00 98.50           O  
ATOM    433  CG  LYS A  56      22.202   0.282 -45.435  1.00 98.50           C  
ATOM    434  CD  LYS A  56      21.935   1.060 -46.723  1.00 98.50           C  
ATOM    435  CE  LYS A  56      23.001   0.657 -47.739  1.00 98.50           C  
ATOM    436  NZ  LYS A  56      22.792   1.304 -49.051  1.00 98.50           N  
ATOM    437  N   MET A  57      22.950   1.006 -41.752  1.00 98.56           N  
ATOM    438  CA  MET A  57      24.206   1.216 -41.023  1.00 98.56           C  
ATOM    439  C   MET A  57      24.470   0.102 -40.007  1.00 98.56           C  
ATOM    440  CB  MET A  57      24.179   2.557 -40.283  1.00 98.56           C  
ATOM    441  O   MET A  57      25.584  -0.413 -39.937  1.00 98.56           O  
ATOM    442  CG  MET A  57      24.214   3.766 -41.217  1.00 98.56           C  
ATOM    443  SD  MET A  57      24.199   5.343 -40.326  1.00 98.56           S  
ATOM    444  CE  MET A  57      25.880   5.358 -39.652  1.00 98.56           C  
ATOM    445  N   ALA A  58      23.454  -0.297 -39.235  1.00 98.38           N  
ATOM    446  CA  ALA A  58      23.594  -1.370 -38.255  1.00 98.38           C  
ATOM    447  C   ALA A  58      23.908  -2.718 -38.920  1.00 98.38           C  
ATOM    448  CB  ALA A  58      22.318  -1.435 -37.410  1.00 98.38           C  
ATOM    449  O   ALA A  58      24.796  -3.435 -38.460  1.00 98.38           O  
ATOM    450  N   TYR A  59      23.219  -3.062 -40.011  1.00 98.12           N  
ATOM    451  CA  TYR A  59      23.481  -4.287 -40.769  1.00 98.12           C  
ATOM    452  C   TYR A  59      24.897  -4.299 -41.366  1.00 98.12           C  
ATOM    453  CB  TYR A  59      22.415  -4.426 -41.863  1.00 98.12           C  
ATOM    454  O   TYR A  59      25.639  -5.271 -41.213  1.00 98.12           O  
ATOM    455  CG  TYR A  59      22.620  -5.635 -42.748  1.00 98.12           C  
ATOM    456  CD1 TYR A  59      23.019  -5.469 -44.089  1.00 98.12           C  
ATOM    457  CD2 TYR A  59      22.430  -6.928 -42.223  1.00 98.12           C  
ATOM    458  CE1 TYR A  59      23.215  -6.596 -44.911  1.00 98.12           C  
ATOM    459  CE2 TYR A  59      22.645  -8.054 -43.037  1.00 98.12           C  
ATOM    460  OH  TYR A  59      23.219  -8.985 -45.164  1.00 98.12           O  
ATOM    461  CZ  TYR A  59      23.028  -7.892 -44.382  1.00 98.12           C  
ATOM    462  N   GLU A  60      25.311  -3.196 -41.990  1.00 98.19           N  
ATOM    463  CA  GLU A  60      26.621  -3.076 -42.626  1.00 98.19           C  
ATOM    464  C   GLU A  60      27.778  -3.055 -41.624  1.00 98.19           C  
ATOM    465  CB  GLU A  60      26.682  -1.810 -43.488  1.00 98.19           C  
ATOM    466  O   GLU A  60      28.821  -3.642 -41.917  1.00 98.19           O  
ATOM    467  CG  GLU A  60      25.863  -1.940 -44.779  1.00 98.19           C  
ATOM    468  CD  GLU A  60      25.888  -0.662 -45.632  1.00 98.19           C  
ATOM    469  OE1 GLU A  60      25.349  -0.716 -46.762  1.00 98.19           O  
ATOM    470  OE2 GLU A  60      26.448   0.361 -45.178  1.00 98.19           O  
ATOM    471  N   GLU A  61      27.619  -2.405 -40.470  1.00 98.06           N  
ATOM    472  CA  GLU A  61      28.658  -2.327 -39.437  1.00 98.06           C  
ATOM    473  C   GLU A  61      28.794  -3.648 -38.674  1.00 98.06           C  
ATOM    474  CB  GLU A  61      28.364  -1.150 -38.486  1.00 98.06           C  
ATOM    475  O   GLU A  61      29.904  -4.154 -38.509  1.00 98.06           O  
ATOM    476  CG  GLU A  61      29.499  -0.924 -37.472  1.00 98.06           C  
ATOM    477  CD  GLU A  61      29.269   0.273 -36.536  1.00 98.06           C  
ATOM    478  OE1 GLU A  61      30.260   0.795 -35.974  1.00 98.06           O  
ATOM    479  OE2 GLU A  61      28.112   0.702 -36.342  1.00 98.06           O  
ATOM    480  N   THR A  62      27.675  -4.236 -38.241  1.00 97.06           N  
ATOM    481  CA  THR A  62      27.698  -5.435 -37.385  1.00 97.06           C  
ATOM    482  C   THR A  62      27.857  -6.733 -38.168  1.00 97.06           C  
ATOM    483  CB  THR A  62      26.452  -5.539 -36.494  1.00 97.06           C  
ATOM    484  O   THR A  62      28.344  -7.716 -37.610  1.00 97.06           O  
ATOM    485  CG2 THR A  62      26.255  -4.299 -35.621  1.00 97.06           C  
ATOM    486  OG1 THR A  62      25.294  -5.739 -37.273  1.00 97.06           O  
ATOM    487  N   LYS A  63      27.457  -6.753 -39.450  1.00 96.75           N  
ATOM    488  CA  LYS A  63      27.357  -7.961 -40.292  1.00 96.75           C  
ATOM    489  C   LYS A  63      26.464  -9.051 -39.678  1.00 96.75           C  
ATOM    490  CB  LYS A  63      28.757  -8.486 -40.677  1.00 96.75           C  
ATOM    491  O   LYS A  63      26.704 -10.242 -39.885  1.00 96.75           O  
ATOM    492  CG  LYS A  63      29.711  -7.455 -41.298  1.00 96.75           C  
ATOM    493  CD  LYS A  63      29.134  -6.816 -42.565  1.00 96.75           C  
ATOM    494  CE  LYS A  63      30.208  -5.965 -43.249  1.00 96.75           C  
ATOM    495  NZ  LYS A  63      29.597  -5.001 -44.193  1.00 96.75           N  
ATOM    496  N   MET A  64      25.456  -8.645 -38.905  1.00 95.31           N  
ATOM    497  CA  MET A  64      24.522  -9.530 -38.208  1.00 95.31           C  
ATOM    498  C   MET A  64      23.082  -9.234 -38.613  1.00 95.31           C  
ATOM    499  CB  MET A  64      24.650  -9.356 -36.686  1.00 95.31           C  
ATOM    500  O   MET A  64      22.692  -8.072 -38.737  1.00 95.31           O  
ATOM    501  CG  MET A  64      26.001  -9.812 -36.138  1.00 95.31           C  
ATOM    502  SD  MET A  64      26.218  -9.470 -34.371  1.00 95.31           S  
ATOM    503  CE  MET A  64      27.888 -10.137 -34.178  1.00 95.31           C  
ATOM    504  N   GLY A  65      22.275 -10.286 -38.689  1.00 96.56           N  
ATOM    505  CA  GLY A  65      20.832 -10.199 -38.834  1.00 96.56           C  
ATOM    506  C   GLY A  65      20.351 -10.049 -40.274  1.00 96.56           C  
ATOM    507  O   GLY A  65      21.040 -10.456 -41.209  1.00 96.56           O  
ATOM    508  N   VAL A  66      19.164  -9.472 -40.433  1.00 97.75           N  
ATOM    509  CA  VAL A  66      18.470  -9.246 -41.707  1.00 97.75           C  
ATOM    510  C   VAL A  66      18.163  -7.757 -41.816  1.00 97.75           C  
ATOM    511  CB  VAL A  66      17.183 -10.088 -41.791  1.00 97.75           C  
ATOM    512  O   VAL A  66      17.671  -7.141 -40.871  1.00 97.75           O  
ATOM    513  CG1 VAL A  66      16.430  -9.858 -43.105  1.00 97.75           C  
ATOM    514  CG2 VAL A  66      17.485 -11.588 -41.674  1.00 97.75           C  
ATOM    515  N   TYR A  67      18.491  -7.155 -42.957  1.00 97.81           N  
ATOM    516  CA  TYR A  67      18.353  -5.713 -43.157  1.00 97.81           C  
ATOM    517  C   TYR A  67      16.904  -5.246 -42.962  1.00 97.81           C  
ATOM    518  CB  TYR A  67      18.881  -5.365 -44.552  1.00 97.81           C  
ATOM    519  O   TYR A  67      16.659  -4.320 -42.189  1.00 97.81           O  
ATOM    520  CG  TYR A  67      18.518  -3.975 -45.031  1.00 97.81           C  
ATOM    521  CD1 TYR A  67      17.824  -3.826 -46.248  1.00 97.81           C  
ATOM    522  CD2 TYR A  67      18.822  -2.844 -44.247  1.00 97.81           C  
ATOM    523  CE1 TYR A  67      17.484  -2.544 -46.713  1.00 97.81           C  
ATOM    524  CE2 TYR A  67      18.452  -1.564 -44.697  1.00 97.81           C  
ATOM    525  OH  TYR A  67      17.543  -0.175 -46.419  1.00 97.81           O  
ATOM    526  CZ  TYR A  67      17.825  -1.412 -45.948  1.00 97.81           C  
ATOM    527  N   GLU A  68      15.955  -5.931 -43.593  1.00 98.25           N  
ATOM    528  CA  GLU A  68      14.522  -5.649 -43.543  1.00 98.25           C  
ATOM    529  C   GLU A  68      13.971  -5.762 -42.116  1.00 98.25           C  
ATOM    530  CB  GLU A  68      13.775  -6.608 -44.489  1.00 98.25           C  
ATOM    531  O   GLU A  68      13.245  -4.885 -41.657  1.00 98.25           O  
ATOM    532  CG  GLU A  68      14.093  -6.427 -45.989  1.00 98.25           C  
ATOM    533  CD  GLU A  68      15.461  -6.961 -46.464  1.00 98.25           C  
ATOM    534  OE1 GLU A  68      15.841  -6.618 -47.604  1.00 98.25           O  
ATOM    535  OE2 GLU A  68      16.164  -7.654 -45.687  1.00 98.25           O  
ATOM    536  N   ASP A  69      14.394  -6.768 -41.351  1.00 98.25           N  
ATOM    537  CA  ASP A  69      13.935  -6.929 -39.968  1.00 98.25           C  
ATOM    538  C   ASP A  69      14.465  -5.814 -39.053  1.00 98.25           C  
ATOM    539  CB  ASP A  69      14.349  -8.306 -39.442  1.00 98.25           C  
ATOM    540  O   ASP A  69      13.782  -5.378 -38.119  1.00 98.25           O  
ATOM    541  CG  ASP A  69      13.656  -9.466 -40.165  1.00 98.25           C  
ATOM    542  OD1 ASP A  69      12.527  -9.278 -40.659  1.00 98.25           O  
ATOM    543  OD2 ASP A  69      14.249 -10.566 -40.162  1.00 98.25           O  
ATOM    544  N   LYS A  70      15.660  -5.272 -39.330  1.00 98.38           N  
ATOM    545  CA  LYS A  70      16.173  -4.091 -38.614  1.00 98.38           C  
ATOM    546  C   LYS A  70      15.375  -2.825 -38.920  1.00 98.38           C  
ATOM    547  CB  LYS A  70      17.661  -3.866 -38.898  1.00 98.38           C  
ATOM    548  O   LYS A  70      15.248  -1.985 -38.028  1.00 98.38           O  
ATOM    549  CG  LYS A  70      18.522  -4.978 -38.303  1.00 98.38           C  
ATOM    550  CD  LYS A  70      20.007  -4.636 -38.459  1.00 98.38           C  
ATOM    551  CE  LYS A  70      20.888  -5.869 -38.270  1.00 98.38           C  
ATOM    552  NZ  LYS A  70      20.609  -6.619 -37.024  1.00 98.38           N  
ATOM    553  N   ILE A  71      14.818  -2.693 -40.127  1.00 98.44           N  
ATOM    554  CA  ILE A  71      13.887  -1.606 -40.478  1.00 98.44           C  
ATOM    555  C   ILE A  71      12.663  -1.692 -39.559  1.00 98.44           C  
ATOM    556  CB  ILE A  71      13.496  -1.665 -41.977  1.00 98.44           C  
ATOM    557  O   ILE A  71      12.342  -0.722 -38.868  1.00 98.44           O  
ATOM    558  CG1 ILE A  71      14.735  -1.493 -42.881  1.00 98.44           C  
ATOM    559  CG2 ILE A  71      12.446  -0.616 -42.352  1.00 98.44           C  
ATOM    560  CD1 ILE A  71      14.436  -1.628 -44.378  1.00 98.44           C  
ATOM    561  N   THR A  72      12.052  -2.875 -39.458  1.00 97.56           N  
ATOM    562  CA  THR A  72      10.905  -3.127 -38.572  1.00 97.56           C  
ATOM    563  C   THR A  72      11.243  -2.880 -37.101  1.00 97.56           C  
ATOM    564  CB  THR A  72      10.399  -4.563 -38.761  1.00 97.56           C  
ATOM    565  O   THR A  72      10.464  -2.251 -36.388  1.00 97.56           O  
ATOM    566  CG2 THR A  72       9.121  -4.859 -37.978  1.00 97.56           C  
ATOM    567  OG1 THR A  72      10.107  -4.773 -40.118  1.00 97.56           O  
ATOM    568  N   LYS A  73      12.426  -3.296 -36.630  1.00 97.69           N  
ATOM    569  CA  LYS A  73      12.874  -3.039 -35.246  1.00 97.69           C  
ATOM    570  C   LYS A  73      13.019  -1.557 -34.927  1.00 97.69           C  
ATOM    571  CB  LYS A  73      14.218  -3.725 -34.995  1.00 97.69           C  
ATOM    572  O   LYS A  73      12.724  -1.146 -33.806  1.00 97.69           O  
ATOM    573  CG  LYS A  73      14.035  -5.230 -34.796  1.00 97.69           C  
ATOM    574  CD  LYS A  73      15.360  -5.985 -34.840  1.00 97.69           C  
ATOM    575  CE  LYS A  73      16.370  -5.448 -33.827  1.00 97.69           C  
ATOM    576  NZ  LYS A  73      17.552  -6.328 -33.841  1.00 97.69           N  
ATOM    577  N   ASN A  74      13.494  -0.760 -35.879  1.00 98.44           N  
ATOM    578  CA  ASN A  74      13.621   0.682 -35.696  1.00 98.44           C  
ATOM    579  C   ASN A  74      12.250   1.369 -35.649  1.00 98.44           C  
ATOM    580  CB  ASN A  74      14.520   1.246 -36.803  1.00 98.44           C  
ATOM    581  O   ASN A  74      12.057   2.243 -34.805  1.00 98.44           O  
ATOM    582  CG  ASN A  74      15.996   0.975 -36.587  1.00 98.44           C  
ATOM    583  ND2 ASN A  74      16.792   1.210 -37.599  1.00 98.44           N  
ATOM    584  OD1 ASN A  74      16.466   0.605 -35.520  1.00 98.44           O  
ATOM    585  N   LEU A  75      11.291   0.938 -36.479  1.00 97.56           N  
ATOM    586  CA  LEU A  75       9.898   1.402 -36.394  1.00 97.56           C  
ATOM    587  C   LEU A  75       9.267   1.029 -35.053  1.00 97.56           C  
ATOM    588  CB  LEU A  75       9.063   0.822 -37.548  1.00 97.56           C  
ATOM    589  O   LEU A  75       8.699   1.885 -34.383  1.00 97.56           O  
ATOM    590  CG  LEU A  75       9.386   1.446 -38.911  1.00 97.56           C  
ATOM    591  CD1 LEU A  75       8.684   0.664 -40.019  1.00 97.56           C  
ATOM    592  CD2 LEU A  75       8.961   2.914 -38.993  1.00 97.56           C  
ATOM    593  N   PHE A  76       9.450  -0.212 -34.598  1.00 97.94           N  
ATOM    594  CA  PHE A  76       8.991  -0.638 -33.276  1.00 97.94           C  
ATOM    595  C   PHE A  76       9.562   0.245 -32.155  1.00 97.94           C  
ATOM    596  CB  PHE A  76       9.356  -2.109 -33.064  1.00 97.94           C  
ATOM    597  O   PHE A  76       8.824   0.779 -31.331  1.00 97.94           O  
ATOM    598  CG  PHE A  76       9.001  -2.584 -31.674  1.00 97.94           C  
ATOM    599  CD1 PHE A  76       9.979  -2.610 -30.660  1.00 97.94           C  
ATOM    600  CD2 PHE A  76       7.668  -2.920 -31.377  1.00 97.94           C  
ATOM    601  CE1 PHE A  76       9.625  -2.987 -29.352  1.00 97.94           C  
ATOM    602  CE2 PHE A  76       7.318  -3.301 -30.073  1.00 97.94           C  
ATOM    603  CZ  PHE A  76       8.295  -3.337 -29.066  1.00 97.94           C  
ATOM    604  N   ALA A  77      10.878   0.464 -32.149  1.00 97.75           N  
ATOM    605  CA  ALA A  77      11.552   1.249 -31.116  1.00 97.75           C  
ATOM    606  C   ALA A  77      11.170   2.737 -31.086  1.00 97.75           C  
ATOM    607  CB  ALA A  77      13.055   1.110 -31.328  1.00 97.75           C  
ATOM    608  O   ALA A  77      11.564   3.437 -30.152  1.00 97.75           O  
ATOM    609  N   THR A  78      10.464   3.221 -32.107  1.00 97.56           N  
ATOM    610  CA  THR A  78      10.071   4.621 -32.251  1.00 97.56           C  
ATOM    611  C   THR A  78       8.560   4.768 -32.161  1.00 97.56           C  
ATOM    612  CB  THR A  78      10.655   5.245 -33.527  1.00 97.56           C  
ATOM    613  O   THR A  78       8.069   5.310 -31.177  1.00 97.56           O  
ATOM    614  CG2 THR A  78      12.173   5.390 -33.427  1.00 97.56           C  
ATOM    615  OG1 THR A  78      10.406   4.455 -34.664  1.00 97.56           O  
ATOM    616  N   GLU A  79       7.815   4.253 -33.130  1.00 96.56           N  
ATOM    617  CA  GLU A  79       6.371   4.449 -33.259  1.00 96.56           C  
ATOM    618  C   GLU A  79       5.564   3.716 -32.179  1.00 96.56           C  
ATOM    619  CB  GLU A  79       5.968   4.037 -34.679  1.00 96.56           C  
ATOM    620  O   GLU A  79       4.766   4.349 -31.487  1.00 96.56           O  
ATOM    621  CG  GLU A  79       4.516   4.398 -35.015  1.00 96.56           C  
ATOM    622  CD  GLU A  79       4.223   4.285 -36.521  1.00 96.56           C  
ATOM    623  OE1 GLU A  79       3.232   4.912 -36.958  1.00 96.56           O  
ATOM    624  OE2 GLU A  79       5.003   3.609 -37.232  1.00 96.56           O  
ATOM    625  N   TYR A  80       5.821   2.420 -31.965  1.00 96.81           N  
ATOM    626  CA  TYR A  80       5.111   1.629 -30.946  1.00 96.81           C  
ATOM    627  C   TYR A  80       5.425   2.146 -29.538  1.00 96.81           C  
ATOM    628  CB  TYR A  80       5.465   0.138 -31.062  1.00 96.81           C  
ATOM    629  O   TYR A  80       4.525   2.437 -28.753  1.00 96.81           O  
ATOM    630  CG  TYR A  80       4.815  -0.589 -32.222  1.00 96.81           C  
ATOM    631  CD1 TYR A  80       3.765  -1.487 -31.959  1.00 96.81           C  
ATOM    632  CD2 TYR A  80       5.232  -0.375 -33.552  1.00 96.81           C  
ATOM    633  CE1 TYR A  80       3.122  -2.164 -33.008  1.00 96.81           C  
ATOM    634  CE2 TYR A  80       4.599  -1.059 -34.608  1.00 96.81           C  
ATOM    635  OH  TYR A  80       2.914  -2.598 -35.354  1.00 96.81           O  
ATOM    636  CZ  TYR A  80       3.538  -1.952 -34.335  1.00 96.81           C  
ATOM    637  N   VAL A  81       6.711   2.368 -29.246  1.00 97.81           N  
ATOM    638  CA  VAL A  81       7.151   2.950 -27.967  1.00 97.81           C  
ATOM    639  C   VAL A  81       6.532   4.332 -27.744  1.00 97.81           C  
ATOM    640  CB  VAL A  81       8.687   3.023 -27.910  1.00 97.81           C  
ATOM    641  O   VAL A  81       6.057   4.621 -26.651  1.00 97.81           O  
ATOM    642  CG1 VAL A  81       9.205   3.741 -26.654  1.00 97.81           C  
ATOM    643  CG2 VAL A  81       9.304   1.617 -27.933  1.00 97.81           C  
ATOM    644  N   TYR A  82       6.494   5.195 -28.764  1.00 98.44           N  
ATOM    645  CA  TYR A  82       5.849   6.503 -28.656  1.00 98.44           C  
ATOM    646  C   TYR A  82       4.352   6.381 -28.358  1.00 98.44           C  
ATOM    647  CB  TYR A  82       6.072   7.310 -29.940  1.00 98.44           C  
ATOM    648  O   TYR A  82       3.828   7.137 -27.541  1.00 98.44           O  
ATOM    649  CG  TYR A  82       5.285   8.607 -29.987  1.00 98.44           C  
ATOM    650  CD1 TYR A  82       4.202   8.749 -30.877  1.00 98.44           C  
ATOM    651  CD2 TYR A  82       5.607   9.648 -29.099  1.00 98.44           C  
ATOM    652  CE1 TYR A  82       3.444   9.937 -30.876  1.00 98.44           C  
ATOM    653  CE2 TYR A  82       4.851  10.834 -29.087  1.00 98.44           C  
ATOM    654  OH  TYR A  82       3.014  12.110 -29.948  1.00 98.44           O  
ATOM    655  CZ  TYR A  82       3.764  10.976 -29.976  1.00 98.44           C  
ATOM    656  N   HIS A  83       3.650   5.452 -29.005  1.00 97.69           N  
ATOM    657  CA  HIS A  83       2.222   5.257 -28.782  1.00 97.69           C  
ATOM    658  C   HIS A  83       1.880   4.754 -27.382  1.00 97.69           C  
ATOM    659  CB  HIS A  83       1.642   4.367 -29.883  1.00 97.69           C  
ATOM    660  O   HIS A  83       0.877   5.225 -26.842  1.00 97.69           O  
ATOM    661  CG  HIS A  83       1.406   5.119 -31.168  1.00 97.69           C  
ATOM    662  CD2 HIS A  83       1.464   4.610 -32.435  1.00 97.69           C  
ATOM    663  ND1 HIS A  83       1.102   6.461 -31.276  1.00 97.69           N  
ATOM    664  CE1 HIS A  83       0.941   6.738 -32.580  1.00 97.69           C  
ATOM    665  NE2 HIS A  83       1.135   5.646 -33.314  1.00 97.69           N  
ATOM    666  N   ASP A  84       2.731   3.920 -26.787  1.00 97.56           N  
ATOM    667  CA  ASP A  84       2.621   3.503 -25.386  1.00 97.56           C  
ATOM    668  C   ASP A  84       2.813   4.690 -24.426  1.00 97.56           C  
ATOM    669  CB  ASP A  84       3.650   2.390 -25.143  1.00 97.56           C  
ATOM    670  O   ASP A  84       2.002   4.918 -23.532  1.00 97.56           O  
ATOM    671  CG  ASP A  84       3.661   1.870 -23.702  1.00 97.56           C  
ATOM    672  OD1 ASP A  84       2.754   1.085 -23.353  1.00 97.56           O  
ATOM    673  OD2 ASP A  84       4.629   2.198 -22.971  1.00 97.56           O  
ATOM    674  N   ILE A  85       3.833   5.526 -24.652  1.00 98.19           N  
ATOM    675  CA  ILE A  85       4.233   6.539 -23.658  1.00 98.19           C  
ATOM    676  C   ILE A  85       3.618   7.929 -23.866  1.00 98.19           C  
ATOM    677  CB  ILE A  85       5.767   6.611 -23.524  1.00 98.19           C  
ATOM    678  O   ILE A  85       3.709   8.771 -22.970  1.00 98.19           O  
ATOM    679  CG1 ILE A  85       6.410   7.350 -24.720  1.00 98.19           C  
ATOM    680  CG2 ILE A  85       6.349   5.209 -23.264  1.00 98.19           C  
ATOM    681  CD1 ILE A  85       7.941   7.399 -24.697  1.00 98.19           C  
ATOM    682  N   LYS A  86       3.025   8.237 -25.030  1.00 97.88           N  
ATOM    683  CA  LYS A  86       2.599   9.613 -25.376  1.00 97.88           C  
ATOM    684  C   LYS A  86       1.636  10.219 -24.354  1.00 97.88           C  
ATOM    685  CB  LYS A  86       2.023   9.693 -26.805  1.00 97.88           C  
ATOM    686  O   LYS A  86       1.783  11.392 -24.035  1.00 97.88           O  
ATOM    687  CG  LYS A  86       0.762   8.839 -26.999  1.00 97.88           C  
ATOM    688  CD  LYS A  86       0.261   8.815 -28.446  1.00 97.88           C  
ATOM    689  CE  LYS A  86      -0.957   7.879 -28.482  1.00 97.88           C  
ATOM    690  NZ  LYS A  86      -1.447   7.592 -29.857  1.00 97.88           N  
ATOM    691  N   ASN A  87       0.728   9.415 -23.799  1.00 97.38           N  
ATOM    692  CA  ASN A  87      -0.311   9.862 -22.865  1.00 97.38           C  
ATOM    693  C   ASN A  87       0.062   9.661 -21.386  1.00 97.38           C  
ATOM    694  CB  ASN A  87      -1.620   9.132 -23.206  1.00 97.38           C  
ATOM    695  O   ASN A  87      -0.712  10.038 -20.507  1.00 97.38           O  
ATOM    696  CG  ASN A  87      -2.181   9.465 -24.576  1.00 97.38           C  
ATOM    697  ND2 ASN A  87      -2.907   8.547 -25.167  1.00 97.38           N  
ATOM    698  OD1 ASN A  87      -1.999  10.528 -25.143  1.00 97.38           O  
ATOM    699  N   GLU A  88       1.218   9.060 -21.096  1.00 97.88           N  
ATOM    700  CA  GLU A  88       1.667   8.842 -19.720  1.00 97.88           C  
ATOM    701  C   GLU A  88       2.025  10.183 -19.065  1.00 97.88           C  
ATOM    702  CB  GLU A  88       2.846   7.853 -19.694  1.00 97.88           C  
ATOM    703  O   GLU A  88       2.759  10.998 -19.637  1.00 97.88           O  
ATOM    704  CG  GLU A  88       2.412   6.391 -19.954  1.00 97.88           C  
ATOM    705  CD  GLU A  88       1.667   5.736 -18.767  1.00 97.88           C  
ATOM    706  OE1 GLU A  88       1.245   4.558 -18.856  1.00 97.88           O  
ATOM    707  OE2 GLU A  88       1.575   6.379 -17.698  1.00 97.88           O  
ATOM    708  N   LYS A  89       1.508  10.415 -17.854  1.00 98.12           N  
ATOM    709  CA  LYS A  89       1.819  11.611 -17.064  1.00 98.12           C  
ATOM    710  C   LYS A  89       3.140  11.398 -16.333  1.00 98.12           C  
ATOM    711  CB  LYS A  89       0.690  11.938 -16.079  1.00 98.12           C  
ATOM    712  O   LYS A  89       3.290  10.454 -15.563  1.00 98.12           O  
ATOM    713  CG  LYS A  89      -0.627  12.334 -16.762  1.00 98.12           C  
ATOM    714  CD  LYS A  89      -1.656  12.672 -15.678  1.00 98.12           C  
ATOM    715  CE  LYS A  89      -3.008  13.058 -16.279  1.00 98.12           C  
ATOM    716  NZ  LYS A  89      -3.982  13.343 -15.195  1.00 98.12           N  
ATOM    717  N   THR A  90       4.099  12.284 -16.564  1.00 98.44           N  
ATOM    718  CA  THR A  90       5.482  12.179 -16.065  1.00 98.44           C  
ATOM    719  C   THR A  90       5.999  13.488 -15.451  1.00 98.44           C  
ATOM    720  CB  THR A  90       6.414  11.716 -17.192  1.00 98.44           C  
ATOM    721  O   THR A  90       7.142  13.563 -14.979  1.00 98.44           O  
ATOM    722  CG2 THR A  90       6.044  10.335 -17.742  1.00 98.44           C  
ATOM    723  OG1 THR A  90       6.352  12.627 -18.268  1.00 98.44           O  
ATOM    724  N   VAL A  91       5.160  14.528 -15.431  1.00 98.38           N  
ATOM    725  CA  VAL A  91       5.466  15.864 -14.911  1.00 98.38           C  
ATOM    726  C   VAL A  91       4.456  16.267 -13.839  1.00 98.38           C  
ATOM    727  CB  VAL A  91       5.515  16.902 -16.050  1.00 98.38           C  
ATOM    728  O   VAL A  91       3.253  16.238 -14.068  1.00 98.38           O  
ATOM    729  CG1 VAL A  91       5.981  18.268 -15.531  1.00 98.38           C  
ATOM    730  CG2 VAL A  91       6.467  16.469 -17.177  1.00 98.38           C  
ATOM    731  N   GLY A  92       4.950  16.695 -12.674  1.00 97.62           N  
ATOM    732  CA  GLY A  92       4.105  17.229 -11.603  1.00 97.62           C  
ATOM    733  C   GLY A  92       3.213  16.168 -10.959  1.00 97.62           C  
ATOM    734  O   GLY A  92       3.660  15.046 -10.721  1.00 97.62           O  
ATOM    735  N   ILE A  93       1.975  16.545 -10.631  1.00 97.31           N  
ATOM    736  CA  ILE A  93       0.971  15.639 -10.061  1.00 97.31           C  
ATOM    737  C   ILE A  93       0.477  14.710 -11.171  1.00 97.31           C  
ATOM    738  CB  ILE A  93      -0.196  16.420  -9.413  1.00 97.31           C  
ATOM    739  O   ILE A  93      -0.125  15.155 -12.148  1.00 97.31           O  
ATOM    740  CG1 ILE A  93       0.310  17.329  -8.268  1.00 97.31           C  
ATOM    741  CG2 ILE A  93      -1.255  15.435  -8.881  1.00 97.31           C  
ATOM    742  CD1 ILE A  93      -0.732  18.339  -7.772  1.00 97.31           C  
ATOM    743  N   ILE A  94       0.731  13.416 -11.014  1.00 97.25           N  
ATOM    744  CA  ILE A  94       0.360  12.398 -12.007  1.00 97.25           C  
ATOM    745  C   ILE A  94      -0.904  11.640 -11.610  1.00 97.25           C  
ATOM    746  CB  ILE A  94       1.542  11.455 -12.288  1.00 97.25           C  
ATOM    747  O   ILE A  94      -1.623  11.148 -12.479  1.00 97.25           O  
ATOM    748  CG1 ILE A  94       1.959  10.648 -11.039  1.00 97.25           C  
ATOM    749  CG2 ILE A  94       2.713  12.270 -12.859  1.00 97.25           C  
ATOM    750  CD1 ILE A  94       3.006   9.576 -11.328  1.00 97.25           C  
ATOM    751  N   ASN A  95      -1.198  11.603 -10.313  1.00 96.75           N  
ATOM    752  CA  ASN A  95      -2.383  10.982  -9.749  1.00 96.75           C  
ATOM    753  C   ASN A  95      -2.827  11.781  -8.521  1.00 96.75           C  
ATOM    754  CB  ASN A  95      -2.037   9.533  -9.393  1.00 96.75           C  
ATOM    755  O   ASN A  95      -2.000  12.186  -7.704  1.00 96.75           O  
ATOM    756  CG  ASN A  95      -3.214   8.711  -8.934  1.00 96.75           C  
ATOM    757  ND2 ASN A  95      -2.945   7.641  -8.225  1.00 96.75           N  
ATOM    758  OD1 ASN A  95      -4.363   9.001  -9.221  1.00 96.75           O  
ATOM    759  N   GLU A  96      -4.125  11.997  -8.385  1.00 95.44           N  
ATOM    760  CA  GLU A  96      -4.728  12.658  -7.235  1.00 95.44           C  
ATOM    761  C   GLU A  96      -5.999  11.898  -6.878  1.00 95.44           C  
ATOM    762  CB  GLU A  96      -4.996  14.137  -7.544  1.00 95.44           C  
ATOM    763  O   GLU A  96      -6.882  11.713  -7.716  1.00 95.44           O  
ATOM    764  CG  GLU A  96      -5.599  14.872  -6.336  1.00 95.44           C  
ATOM    765  CD  GLU A  96      -5.719  16.384  -6.571  1.00 95.44           C  
ATOM    766  OE1 GLU A  96      -5.558  17.127  -5.576  1.00 95.44           O  
ATOM    767  OE2 GLU A  96      -5.947  16.787  -7.734  1.00 95.44           O  
ATOM    768  N   ASN A  97      -6.075  11.439  -5.632  1.00 92.56           N  
ATOM    769  CA  ASN A  97      -7.241  10.762  -5.097  1.00 92.56           C  
ATOM    770  C   ASN A  97      -7.759  11.565  -3.903  1.00 92.56           C  
ATOM    771  CB  ASN A  97      -6.879   9.307  -4.778  1.00 92.56           C  
ATOM    772  O   ASN A  97      -7.236  11.474  -2.788  1.00 92.56           O  
ATOM    773  CG  ASN A  97      -8.090   8.489  -4.362  1.00 92.56           C  
ATOM    774  ND2 ASN A  97      -8.034   7.190  -4.531  1.00 92.56           N  
ATOM    775  OD1 ASN A  97      -9.077   8.998  -3.856  1.00 92.56           O  
ATOM    776  N   ILE A  98      -8.792  12.364  -4.169  1.00 90.38           N  
ATOM    777  CA  ILE A  98      -9.426  13.250  -3.187  1.00 90.38           C  
ATOM    778  C   ILE A  98     -10.085  12.425  -2.069  1.00 90.38           C  
ATOM    779  CB  ILE A  98     -10.425  14.193  -3.906  1.00 90.38           C  
ATOM    780  O   ILE A  98      -9.921  12.735  -0.891  1.00 90.38           O  
ATOM    781  CG1 ILE A  98      -9.693  15.056  -4.968  1.00 90.38           C  
ATOM    782  CG2 ILE A  98     -11.152  15.090  -2.888  1.00 90.38           C  
ATOM    783  CD1 ILE A  98     -10.618  15.918  -5.837  1.00 90.38           C  
ATOM    784  N   GLU A  99     -10.743  11.315  -2.412  1.00 88.31           N  
ATOM    785  CA  GLU A  99     -11.443  10.447  -1.453  1.00 88.31           C  
ATOM    786  C   GLU A  99     -10.476   9.788  -0.454  1.00 88.31           C  
ATOM    787  CB  GLU A  99     -12.214   9.360  -2.227  1.00 88.31           C  
ATOM    788  O   GLU A  99     -10.719   9.705   0.761  1.00 88.31           O  
ATOM    789  CG  GLU A  99     -13.284   9.918  -3.181  1.00 88.31           C  
ATOM    790  CD  GLU A  99     -14.314  10.799  -2.460  1.00 88.31           C  
ATOM    791  OE1 GLU A  99     -14.806  11.751  -3.103  1.00 88.31           O  
ATOM    792  OE2 GLU A  99     -14.582  10.523  -1.266  1.00 88.31           O  
ATOM    793  N   GLU A 100      -9.317   9.360  -0.948  1.00 87.81           N  
ATOM    794  CA  GLU A 100      -8.251   8.770  -0.138  1.00 87.81           C  
ATOM    795  C   GLU A 100      -7.244   9.793   0.402  1.00 87.81           C  
ATOM    796  CB  GLU A 100      -7.566   7.632  -0.892  1.00 87.81           C  
ATOM    797  O   GLU A 100      -6.358   9.415   1.167  1.00 87.81           O  
ATOM    798  CG  GLU A 100      -8.517   6.452  -1.139  1.00 87.81           C  
ATOM    799  CD  GLU A 100      -7.797   5.222  -1.707  1.00 87.81           C  
ATOM    800  OE1 GLU A 100      -8.494   4.397  -2.332  1.00 87.81           O  
ATOM    801  OE2 GLU A 100      -6.570   5.086  -1.482  1.00 87.81           O  
ATOM    802  N   ASN A 101      -7.423  11.084   0.098  1.00 90.25           N  
ATOM    803  CA  ASN A 101      -6.618  12.193   0.617  1.00 90.25           C  
ATOM    804  C   ASN A 101      -5.112  12.037   0.330  1.00 90.25           C  
ATOM    805  CB  ASN A 101      -6.979  12.421   2.098  1.00 90.25           C  
ATOM    806  O   ASN A 101      -4.266  12.266   1.200  1.00 90.25           O  
ATOM    807  CG  ASN A 101      -8.335  13.069   2.248  1.00 90.25           C  
ATOM    808  ND2 ASN A 101      -9.397  12.305   2.304  1.00 90.25           N  
ATOM    809  OD1 ASN A 101      -8.468  14.273   2.282  1.00 90.25           O  
ATOM    810  N   TYR A 102      -4.757  11.639  -0.895  1.00 93.25           N  
ATOM    811  CA  TYR A 102      -3.361  11.612  -1.330  1.00 93.25           C  
ATOM    812  C   TYR A 102      -3.184  12.072  -2.778  1.00 93.25           C  
ATOM    813  CB  TYR A 102      -2.732  10.227  -1.086  1.00 93.25           C  
ATOM    814  O   TYR A 102      -4.086  11.968  -3.606  1.00 93.25           O  
ATOM    815  CG  TYR A 102      -3.095   9.167  -2.109  1.00 93.25           C  
ATOM    816  CD1 TYR A 102      -4.215   8.342  -1.902  1.00 93.25           C  
ATOM    817  CD2 TYR A 102      -2.326   9.024  -3.282  1.00 93.25           C  
ATOM    818  CE1 TYR A 102      -4.579   7.397  -2.880  1.00 93.25           C  
ATOM    819  CE2 TYR A 102      -2.702   8.089  -4.266  1.00 93.25           C  
ATOM    820  OH  TYR A 102      -4.223   6.409  -5.037  1.00 93.25           O  
ATOM    821  CZ  TYR A 102      -3.843   7.286  -4.075  1.00 93.25           C  
ATOM    822  N   MET A 103      -1.974  12.527  -3.089  1.00 96.31           N  
ATOM    823  CA  MET A 103      -1.519  12.777  -4.457  1.00 96.31           C  
ATOM    824  C   MET A 103      -0.152  12.126  -4.685  1.00 96.31           C  
ATOM    825  CB  MET A 103      -1.532  14.284  -4.788  1.00 96.31           C  
ATOM    826  O   MET A 103       0.646  11.962  -3.757  1.00 96.31           O  
ATOM    827  CG  MET A 103      -0.582  15.060  -3.881  1.00 96.31           C  
ATOM    828  SD  MET A 103      -0.428  16.848  -4.098  1.00 96.31           S  
ATOM    829  CE  MET A 103      -1.964  17.368  -3.285  1.00 96.31           C  
ATOM    830  N   GLU A 104       0.118  11.753  -5.928  1.00 98.00           N  
ATOM    831  CA  GLU A 104       1.392  11.208  -6.385  1.00 98.00           C  
ATOM    832  C   GLU A 104       2.041  12.200  -7.344  1.00 98.00           C  
ATOM    833  CB  GLU A 104       1.212   9.841  -7.050  1.00 98.00           C  
ATOM    834  O   GLU A 104       1.431  12.650  -8.317  1.00 98.00           O  
ATOM    835  CG  GLU A 104       0.661   8.801  -6.064  1.00 98.00           C  
ATOM    836  CD  GLU A 104       0.375   7.432  -6.695  1.00 98.00           C  
ATOM    837  OE1 GLU A 104       0.539   6.434  -5.960  1.00 98.00           O  
ATOM    838  OE2 GLU A 104      -0.099   7.390  -7.853  1.00 98.00           O  
ATOM    839  N   VAL A 105       3.292  12.547  -7.056  1.00 97.81           N  
ATOM    840  CA  VAL A 105       4.072  13.522  -7.817  1.00 97.81           C  
ATOM    841  C   VAL A 105       5.254  12.815  -8.469  1.00 97.81           C  
ATOM    842  CB  VAL A 105       4.518  14.695  -6.924  1.00 97.81           C  
ATOM    843  O   VAL A 105       6.066  12.195  -7.774  1.00 97.81           O  
ATOM    844  CG1 VAL A 105       5.271  15.769  -7.720  1.00 97.81           C  
ATOM    845  CG2 VAL A 105       3.326  15.369  -6.231  1.00 97.81           C  
ATOM    846  N   ALA A 106       5.363  12.934  -9.792  1.00 97.94           N  
ATOM    847  CA  ALA A 106       6.468  12.380 -10.567  1.00 97.94           C  
ATOM    848  C   ALA A 106       7.757  13.181 -10.358  1.00 97.94           C  
ATOM    849  CB  ALA A 106       6.098  12.343 -12.051  1.00 97.94           C  
ATOM    850  O   ALA A 106       7.836  14.376 -10.672  1.00 97.94           O  
ATOM    851  N   GLU A 107       8.791  12.486  -9.899  1.00 97.81           N  
ATOM    852  CA  GLU A 107      10.145  12.998  -9.733  1.00 97.81           C  
ATOM    853  C   GLU A 107      11.092  12.228 -10.676  1.00 97.81           C  
ATOM    854  CB  GLU A 107      10.534  12.847  -8.257  1.00 97.81           C  
ATOM    855  O   GLU A 107      11.178  11.002 -10.571  1.00 97.81           O  
ATOM    856  CG  GLU A 107      11.886  13.483  -7.900  1.00 97.81           C  
ATOM    857  CD  GLU A 107      11.839  15.019  -7.882  1.00 97.81           C  
ATOM    858  OE1 GLU A 107      12.876  15.659  -8.138  1.00 97.81           O  
ATOM    859  OE2 GLU A 107      10.761  15.574  -7.553  1.00 97.81           O  
ATOM    860  N   PRO A 108      11.799  12.896 -11.605  1.00 98.00           N  
ATOM    861  CA  PRO A 108      12.799  12.247 -12.454  1.00 98.00           C  
ATOM    862  C   PRO A 108      13.880  11.570 -11.606  1.00 98.00           C  
ATOM    863  CB  PRO A 108      13.384  13.358 -13.334  1.00 98.00           C  
ATOM    864  O   PRO A 108      14.279  12.099 -10.568  1.00 98.00           O  
ATOM    865  CG  PRO A 108      12.272  14.403 -13.340  1.00 98.00           C  
ATOM    866  CD  PRO A 108      11.723  14.309 -11.925  1.00 98.00           C  
ATOM    867  N   ILE A 109      14.378  10.410 -12.033  1.00 97.94           N  
ATOM    868  CA  ILE A 109      15.450   9.717 -11.303  1.00 97.94           C  
ATOM    869  C   ILE A 109      16.779  10.480 -11.388  1.00 97.94           C  
ATOM    870  CB  ILE A 109      15.570   8.255 -11.783  1.00 97.94           C  
ATOM    871  O   ILE A 109      17.521  10.527 -10.410  1.00 97.94           O  
ATOM    872  CG1 ILE A 109      14.352   7.456 -11.267  1.00 97.94           C  
ATOM    873  CG2 ILE A 109      16.876   7.616 -11.282  1.00 97.94           C  
ATOM    874  CD1 ILE A 109      14.321   5.995 -11.724  1.00 97.94           C  
ATOM    875  N   GLY A 110      17.080  11.078 -12.539  1.00 98.06           N  
ATOM    876  CA  GLY A 110      18.275  11.868 -12.804  1.00 98.06           C  
ATOM    877  C   GLY A 110      19.029  11.429 -14.049  1.00 98.06           C  
ATOM    878  O   GLY A 110      18.430  10.971 -15.017  1.00 98.06           O  
ATOM    879  N   VAL A 111      20.352  11.601 -14.059  1.00 98.75           N  
ATOM    880  CA  VAL A 111      21.174  11.203 -15.213  1.00 98.75           C  
ATOM    881  C   VAL A 111      21.230   9.679 -15.322  1.00 98.75           C  
ATOM    882  CB  VAL A 111      22.588  11.807 -15.162  1.00 98.75           C  
ATOM    883  O   VAL A 111      21.610   8.991 -14.368  1.00 98.75           O  
ATOM    884  CG1 VAL A 111      23.416  11.407 -16.392  1.00 98.75           C  
ATOM    885  CG2 VAL A 111      22.533  13.340 -15.103  1.00 98.75           C  
ATOM    886  N   ILE A 112      20.889   9.159 -16.499  1.00 98.88           N  
ATOM    887  CA  ILE A 112      20.867   7.730 -16.813  1.00 98.88           C  
ATOM    888  C   ILE A 112      22.129   7.340 -17.588  1.00 98.88           C  
ATOM    889  CB  ILE A 112      19.567   7.371 -17.572  1.00 98.88           C  
ATOM    890  O   ILE A 112      22.478   7.969 -18.585  1.00 98.88           O  
ATOM    891  CG1 ILE A 112      18.336   7.616 -16.667  1.00 98.88           C  
ATOM    892  CG2 ILE A 112      19.599   5.905 -18.047  1.00 98.88           C  
ATOM    893  CD1 ILE A 112      16.983   7.452 -17.367  1.00 98.88           C  
ATOM    894  N   ALA A 113      22.783   6.250 -17.186  1.00 98.69           N  
ATOM    895  CA  ALA A 113      23.796   5.577 -17.996  1.00 98.69           C  
ATOM    896  C   ALA A 113      23.143   4.470 -18.840  1.00 98.69           C  
ATOM    897  CB  ALA A 113      24.905   5.050 -17.083  1.00 98.69           C  
ATOM    898  O   ALA A 113      22.637   3.479 -18.312  1.00 98.69           O  
ATOM    899  N   GLY A 114      23.138   4.628 -20.162  1.00 98.31           N  
ATOM    900  CA  GLY A 114      22.559   3.675 -21.106  1.00 98.31           C  
ATOM    901  C   GLY A 114      23.608   2.750 -21.715  1.00 98.31           C  
ATOM    902  O   GLY A 114      24.416   3.183 -22.528  1.00 98.31           O  
ATOM    903  N   VAL A 115      23.569   1.454 -21.405  1.00 97.31           N  
ATOM    904  CA  VAL A 115      24.414   0.451 -22.080  1.00 97.31           C  
ATOM    905  C   VAL A 115      23.621  -0.245 -23.182  1.00 97.31           C  
ATOM    906  CB  VAL A 115      25.011  -0.559 -21.092  1.00 97.31           C  
ATOM    907  O   VAL A 115      22.457  -0.601 -22.972  1.00 97.31           O  
ATOM    908  CG1 VAL A 115      26.000  -1.478 -21.812  1.00 97.31           C  
ATOM    909  CG2 VAL A 115      25.756   0.133 -19.941  1.00 97.31           C  
ATOM    910  N   THR A 116      24.222  -0.438 -24.354  1.00 95.19           N  
ATOM    911  CA  THR A 116      23.544  -1.011 -25.533  1.00 95.19           C  
ATOM    912  C   THR A 116      24.239  -2.275 -26.055  1.00 95.19           C  
ATOM    913  CB  THR A 116      23.440   0.003 -26.674  1.00 95.19           C  
ATOM    914  O   THR A 116      25.467  -2.388 -25.966  1.00 95.19           O  
ATOM    915  CG2 THR A 116      22.679   1.269 -26.283  1.00 95.19           C  
ATOM    916  OG1 THR A 116      24.743   0.368 -27.019  1.00 95.19           O  
ATOM    917  N   PRO A 117      23.482  -3.236 -26.617  1.00 95.19           N  
ATOM    918  CA  PRO A 117      24.045  -4.456 -27.179  1.00 95.19           C  
ATOM    919  C   PRO A 117      24.422  -4.289 -28.659  1.00 95.19           C  
ATOM    920  CB  PRO A 117      22.939  -5.494 -26.986  1.00 95.19           C  
ATOM    921  O   PRO A 117      23.904  -3.423 -29.361  1.00 95.19           O  
ATOM    922  CG  PRO A 117      21.673  -4.674 -27.236  1.00 95.19           C  
ATOM    923  CD  PRO A 117      22.021  -3.303 -26.653  1.00 95.19           C  
ATOM    924  N   VAL A 118      25.260  -5.196 -29.171  1.00 95.38           N  
ATOM    925  CA  VAL A 118      25.595  -5.278 -30.609  1.00 95.38           C  
ATOM    926  C   VAL A 118      24.429  -5.760 -31.482  1.00 95.38           C  
ATOM    927  CB  VAL A 118      26.831  -6.177 -30.808  1.00 95.38           C  
ATOM    928  O   VAL A 118      24.402  -5.482 -32.674  1.00 95.38           O  
ATOM    929  CG1 VAL A 118      26.572  -7.655 -30.489  1.00 95.38           C  
ATOM    930  CG2 VAL A 118      27.442  -6.073 -32.209  1.00 95.38           C  
ATOM    931  N   THR A 119      23.463  -6.482 -30.909  1.00 94.62           N  
ATOM    932  CA  THR A 119      22.350  -7.109 -31.644  1.00 94.62           C  
ATOM    933  C   THR A 119      21.241  -6.121 -32.018  1.00 94.62           C  
ATOM    934  CB  THR A 119      21.751  -8.252 -30.808  1.00 94.62           C  
ATOM    935  O   THR A 119      20.649  -6.216 -33.096  1.00 94.62           O  
ATOM    936  CG2 THR A 119      22.711  -9.438 -30.690  1.00 94.62           C  
ATOM    937  OG1 THR A 119      21.486  -7.816 -29.490  1.00 94.62           O  
ATOM    938  N   ASN A 120      20.983  -5.136 -31.150  1.00 96.50           N  
ATOM    939  CA  ASN A 120      19.910  -4.143 -31.281  1.00 96.50           C  
ATOM    940  C   ASN A 120      20.439  -2.695 -31.140  1.00 96.50           C  
ATOM    941  CB  ASN A 120      18.820  -4.469 -30.234  1.00 96.50           C  
ATOM    942  O   ASN A 120      19.890  -1.928 -30.349  1.00 96.50           O  
ATOM    943  CG  ASN A 120      18.240  -5.865 -30.327  1.00 96.50           C  
ATOM    944  ND2 ASN A 120      17.708  -6.399 -29.260  1.00 96.50           N  
ATOM    945  OD1 ASN A 120      18.237  -6.505 -31.355  1.00 96.50           O  
ATOM    946  N   PRO A 121      21.518  -2.301 -31.842  1.00 97.50           N  
ATOM    947  CA  PRO A 121      22.280  -1.103 -31.489  1.00 97.50           C  
ATOM    948  C   PRO A 121      21.473   0.191 -31.661  1.00 97.50           C  
ATOM    949  CB  PRO A 121      23.519  -1.155 -32.387  1.00 97.50           C  
ATOM    950  O   PRO A 121      21.315   0.975 -30.725  1.00 97.50           O  
ATOM    951  CG  PRO A 121      23.101  -1.994 -33.592  1.00 97.50           C  
ATOM    952  CD  PRO A 121      22.120  -2.984 -32.979  1.00 97.50           C  
ATOM    953  N   THR A 122      20.885   0.388 -32.838  1.00 98.62           N  
ATOM    954  CA  THR A 122      20.127   1.593 -33.199  1.00 98.62           C  
ATOM    955  C   THR A 122      18.764   1.630 -32.519  1.00 98.62           C  
ATOM    956  CB  THR A 122      19.969   1.660 -34.724  1.00 98.62           C  
ATOM    957  O   THR A 122      18.418   2.626 -31.883  1.00 98.62           O  
ATOM    958  CG2 THR A 122      21.300   2.000 -35.385  1.00 98.62           C  
ATOM    959  OG1 THR A 122      19.596   0.393 -35.222  1.00 98.62           O  
ATOM    960  N   SER A 123      18.024   0.521 -32.567  1.00 98.38           N  
ATOM    961  CA  SER A 123      16.693   0.410 -31.972  1.00 98.38           C  
ATOM    962  C   SER A 123      16.722   0.603 -30.449  1.00 98.38           C  
ATOM    963  CB  SER A 123      16.058  -0.921 -32.398  1.00 98.38           C  
ATOM    964  O   SER A 123      15.944   1.393 -29.921  1.00 98.38           O  
ATOM    965  OG  SER A 123      16.800  -2.036 -31.926  1.00 98.38           O  
ATOM    966  N   THR A 124      17.654  -0.025 -29.717  1.00 98.56           N  
ATOM    967  CA  THR A 124      17.767   0.172 -28.257  1.00 98.56           C  
ATOM    968  C   THR A 124      18.200   1.594 -27.903  1.00 98.56           C  
ATOM    969  CB  THR A 124      18.728  -0.847 -27.620  1.00 98.56           C  
ATOM    970  O   THR A 124      17.728   2.130 -26.901  1.00 98.56           O  
ATOM    971  CG2 THR A 124      18.890  -0.688 -26.106  1.00 98.56           C  
ATOM    972  OG1 THR A 124      18.227  -2.154 -27.794  1.00 98.56           O  
ATOM    973  N   THR A 125      19.057   2.221 -28.715  1.00 98.75           N  
ATOM    974  CA  THR A 125      19.454   3.624 -28.517  1.00 98.75           C  
ATOM    975  C   THR A 125      18.243   4.550 -28.621  1.00 98.75           C  
ATOM    976  CB  THR A 125      20.551   4.035 -29.511  1.00 98.75           C  
ATOM    977  O   THR A 125      17.971   5.300 -27.687  1.00 98.75           O  
ATOM    978  CG2 THR A 125      21.018   5.472 -29.306  1.00 98.75           C  
ATOM    979  OG1 THR A 125      21.680   3.216 -29.311  1.00 98.75           O  
ATOM    980  N   MET A 126      17.457   4.442 -29.699  1.00 98.81           N  
ATOM    981  CA  MET A 126      16.260   5.269 -29.894  1.00 98.81           C  
ATOM    982  C   MET A 126      15.210   5.040 -28.802  1.00 98.81           C  
ATOM    983  CB  MET A 126      15.657   5.015 -31.282  1.00 98.81           C  
ATOM    984  O   MET A 126      14.743   6.004 -28.196  1.00 98.81           O  
ATOM    985  CG  MET A 126      16.568   5.563 -32.385  1.00 98.81           C  
ATOM    986  SD  MET A 126      15.876   5.489 -34.054  1.00 98.81           S  
ATOM    987  CE  MET A 126      15.793   3.700 -34.308  1.00 98.81           C  
ATOM    988  N   PHE A 127      14.913   3.777 -28.483  1.00 98.81           N  
ATOM    989  CA  PHE A 127      13.990   3.409 -27.406  1.00 98.81           C  
ATOM    990  C   PHE A 127      14.389   4.055 -26.069  1.00 98.81           C  
ATOM    991  CB  PHE A 127      13.933   1.874 -27.309  1.00 98.81           C  
ATOM    992  O   PHE A 127      13.567   4.721 -25.437  1.00 98.81           O  
ATOM    993  CG  PHE A 127      13.554   1.337 -25.944  1.00 98.81           C  
ATOM    994  CD1 PHE A 127      14.561   0.849 -25.092  1.00 98.81           C  
ATOM    995  CD2 PHE A 127      12.221   1.381 -25.499  1.00 98.81           C  
ATOM    996  CE1 PHE A 127      14.244   0.436 -23.790  1.00 98.81           C  
ATOM    997  CE2 PHE A 127      11.896   0.940 -24.206  1.00 98.81           C  
ATOM    998  CZ  PHE A 127      12.914   0.477 -23.355  1.00 98.81           C  
ATOM    999  N   LYS A 128      15.661   3.927 -25.656  1.00 98.88           N  
ATOM   1000  CA  LYS A 128      16.143   4.494 -24.385  1.00 98.88           C  
ATOM   1001  C   LYS A 128      16.098   6.018 -24.373  1.00 98.88           C  
ATOM   1002  CB  LYS A 128      17.556   3.997 -24.058  1.00 98.88           C  
ATOM   1003  O   LYS A 128      15.788   6.587 -23.328  1.00 98.88           O  
ATOM   1004  CG  LYS A 128      17.529   2.552 -23.558  1.00 98.88           C  
ATOM   1005  CD  LYS A 128      18.908   2.081 -23.092  1.00 98.88           C  
ATOM   1006  CE  LYS A 128      18.742   0.647 -22.599  1.00 98.88           C  
ATOM   1007  NZ  LYS A 128      20.000   0.072 -22.081  1.00 98.88           N  
ATOM   1008  N   CYS A 129      16.368   6.673 -25.503  1.00 98.88           N  
ATOM   1009  CA  CYS A 129      16.211   8.122 -25.624  1.00 98.88           C  
ATOM   1010  C   CYS A 129      14.760   8.546 -25.359  1.00 98.88           C  
ATOM   1011  CB  CYS A 129      16.662   8.593 -27.014  1.00 98.88           C  
ATOM   1012  O   CYS A 129      14.534   9.429 -24.537  1.00 98.88           O  
ATOM   1013  SG  CYS A 129      18.454   8.430 -27.206  1.00 98.88           S  
ATOM   1014  N   LEU A 130      13.780   7.904 -26.006  1.00 98.88           N  
ATOM   1015  CA  LEU A 130      12.366   8.273 -25.869  1.00 98.88           C  
ATOM   1016  C   LEU A 130      11.883   8.171 -24.421  1.00 98.88           C  
ATOM   1017  CB  LEU A 130      11.494   7.400 -26.791  1.00 98.88           C  
ATOM   1018  O   LEU A 130      11.377   9.153 -23.877  1.00 98.88           O  
ATOM   1019  CG  LEU A 130      11.676   7.681 -28.288  1.00 98.88           C  
ATOM   1020  CD1 LEU A 130      10.886   6.675 -29.114  1.00 98.88           C  
ATOM   1021  CD2 LEU A 130      11.206   9.080 -28.689  1.00 98.88           C  
ATOM   1022  N   ILE A 131      12.088   7.022 -23.770  1.00 98.81           N  
ATOM   1023  CA  ILE A 131      11.588   6.811 -22.402  1.00 98.81           C  
ATOM   1024  C   ILE A 131      12.319   7.682 -21.365  1.00 98.81           C  
ATOM   1025  CB  ILE A 131      11.589   5.315 -22.016  1.00 98.81           C  
ATOM   1026  O   ILE A 131      11.702   8.123 -20.394  1.00 98.81           O  
ATOM   1027  CG1 ILE A 131      13.009   4.709 -21.975  1.00 98.81           C  
ATOM   1028  CG2 ILE A 131      10.676   4.529 -22.976  1.00 98.81           C  
ATOM   1029  CD1 ILE A 131      13.065   3.322 -21.330  1.00 98.81           C  
ATOM   1030  N   SER A 132      13.607   7.982 -21.579  1.00 98.88           N  
ATOM   1031  CA  SER A 132      14.395   8.831 -20.670  1.00 98.88           C  
ATOM   1032  C   SER A 132      13.966  10.292 -20.771  1.00 98.88           C  
ATOM   1033  CB  SER A 132      15.899   8.719 -20.943  1.00 98.88           C  
ATOM   1034  O   SER A 132      13.676  10.929 -19.759  1.00 98.88           O  
ATOM   1035  OG  SER A 132      16.318   7.371 -20.858  1.00 98.88           O  
ATOM   1036  N   ILE A 133      13.823  10.817 -21.992  1.00 98.81           N  
ATOM   1037  CA  ILE A 133      13.415  12.213 -22.188  1.00 98.81           C  
ATOM   1038  C   ILE A 133      11.951  12.425 -21.791  1.00 98.81           C  
ATOM   1039  CB  ILE A 133      13.733  12.686 -23.621  1.00 98.81           C  
ATOM   1040  O   ILE A 133      11.649  13.418 -21.129  1.00 98.81           O  
ATOM   1041  CG1 ILE A 133      15.245  12.602 -23.952  1.00 98.81           C  
ATOM   1042  CG2 ILE A 133      13.238  14.125 -23.838  1.00 98.81           C  
ATOM   1043  CD1 ILE A 133      16.189  13.378 -23.027  1.00 98.81           C  
ATOM   1044  N   LYS A 134      11.058  11.459 -22.060  1.00 98.81           N  
ATOM   1045  CA  LYS A 134       9.661  11.493 -21.583  1.00 98.81           C  
ATOM   1046  C   LYS A 134       9.560  11.615 -20.063  1.00 98.81           C  
ATOM   1047  CB  LYS A 134       8.918  10.250 -22.108  1.00 98.81           C  
ATOM   1048  O   LYS A 134       8.578  12.146 -19.556  1.00 98.81           O  
ATOM   1049  CG  LYS A 134       7.437  10.147 -21.702  1.00 98.81           C  
ATOM   1050  CD  LYS A 134       6.503  11.273 -22.180  1.00 98.81           C  
ATOM   1051  CE  LYS A 134       5.160  11.056 -21.469  1.00 98.81           C  
ATOM   1052  NZ  LYS A 134       4.028  11.846 -22.009  1.00 98.81           N  
ATOM   1053  N   THR A 135      10.577  11.174 -19.329  1.00 98.75           N  
ATOM   1054  CA  THR A 135      10.646  11.245 -17.864  1.00 98.75           C  
ATOM   1055  C   THR A 135      11.578  12.343 -17.348  1.00 98.75           C  
ATOM   1056  CB  THR A 135      10.966   9.865 -17.276  1.00 98.75           C  
ATOM   1057  O   THR A 135      11.876  12.369 -16.159  1.00 98.75           O  
ATOM   1058  CG2 THR A 135       9.792   8.926 -17.510  1.00 98.75           C  
ATOM   1059  OG1 THR A 135      12.090   9.277 -17.896  1.00 98.75           O  
ATOM   1060  N   ARG A 136      11.985  13.294 -18.209  1.00 98.62           N  
ATOM   1061  CA  ARG A 136      12.884  14.426 -17.887  1.00 98.62           C  
ATOM   1062  C   ARG A 136      14.277  13.995 -17.409  1.00 98.62           C  
ATOM   1063  CB  ARG A 136      12.194  15.400 -16.913  1.00 98.62           C  
ATOM   1064  O   ARG A 136      14.955  14.741 -16.704  1.00 98.62           O  
ATOM   1065  CG  ARG A 136      10.967  16.092 -17.513  1.00 98.62           C  
ATOM   1066  CD  ARG A 136      10.231  16.941 -16.470  1.00 98.62           C  
ATOM   1067  NE  ARG A 136       9.597  16.094 -15.438  1.00 98.62           N  
ATOM   1068  NH1 ARG A 136       9.271  17.718 -13.857  1.00 98.62           N  
ATOM   1069  NH2 ARG A 136       8.671  15.588 -13.437  1.00 98.62           N  
ATOM   1070  CZ  ARG A 136       9.186  16.475 -14.245  1.00 98.62           C  
ATOM   1071  N   ASN A 137      14.720  12.809 -17.820  1.00 98.81           N  
ATOM   1072  CA  ASN A 137      16.024  12.252 -17.483  1.00 98.81           C  
ATOM   1073  C   ASN A 137      16.992  12.380 -18.670  1.00 98.81           C  
ATOM   1074  CB  ASN A 137      15.852  10.784 -17.084  1.00 98.81           C  
ATOM   1075  O   ASN A 137      16.756  11.778 -19.722  1.00 98.81           O  
ATOM   1076  CG  ASN A 137      15.037  10.599 -15.821  1.00 98.81           C  
ATOM   1077  ND2 ASN A 137      13.958   9.865 -15.894  1.00 98.81           N  
ATOM   1078  OD1 ASN A 137      15.364  11.080 -14.753  1.00 98.81           O  
ATOM   1079  N   PRO A 138      18.104  13.114 -18.523  1.00 98.81           N  
ATOM   1080  CA  PRO A 138      19.207  13.056 -19.474  1.00 98.81           C  
ATOM   1081  C   PRO A 138      19.856  11.673 -19.500  1.00 98.81           C  
ATOM   1082  CB  PRO A 138      20.196  14.130 -19.025  1.00 98.81           C  
ATOM   1083  O   PRO A 138      19.942  11.003 -18.469  1.00 98.81           O  
ATOM   1084  CG  PRO A 138      19.274  15.115 -18.320  1.00 98.81           C  
ATOM   1085  CD  PRO A 138      18.323  14.190 -17.578  1.00 98.81           C  
ATOM   1086  N   ILE A 139      20.357  11.258 -20.661  1.00 98.88           N  
ATOM   1087  CA  ILE A 139      20.962   9.934 -20.847  1.00 98.88           C  
ATOM   1088  C   ILE A 139      22.341  10.019 -21.505  1.00 98.88           C  
ATOM   1089  CB  ILE A 139      19.986   8.981 -21.574  1.00 98.88           C  
ATOM   1090  O   ILE A 139      22.543  10.758 -22.467  1.00 98.88           O  
ATOM   1091  CG1 ILE A 139      20.581   7.556 -21.641  1.00 98.88           C  
ATOM   1092  CG2 ILE A 139      19.597   9.495 -22.974  1.00 98.88           C  
ATOM   1093  CD1 ILE A 139      19.554   6.473 -21.975  1.00 98.88           C  
ATOM   1094  N   ILE A 140      23.292   9.231 -20.998  1.00 98.81           N  
ATOM   1095  CA  ILE A 140      24.646   9.086 -21.545  1.00 98.81           C  
ATOM   1096  C   ILE A 140      24.870   7.630 -21.935  1.00 98.81           C  
ATOM   1097  CB  ILE A 140      25.724   9.562 -20.551  1.00 98.81           C  
ATOM   1098  O   ILE A 140      24.734   6.732 -21.104  1.00 98.81           O  
ATOM   1099  CG1 ILE A 140      25.481  11.025 -20.125  1.00 98.81           C  
ATOM   1100  CG2 ILE A 140      27.125   9.422 -21.188  1.00 98.81           C  
ATOM   1101  CD1 ILE A 140      26.324  11.440 -18.920  1.00 98.81           C  
ATOM   1102  N   PHE A 141      25.237   7.387 -23.190  1.00 98.69           N  
ATOM   1103  CA  PHE A 141      25.417   6.038 -23.708  1.00 98.69           C  
ATOM   1104  C   PHE A 141      26.856   5.519 -23.637  1.00 98.69           C  
ATOM   1105  CB  PHE A 141      24.866   5.929 -25.126  1.00 98.69           C  
ATOM   1106  O   PHE A 141      27.810   6.213 -23.994  1.00 98.69           O  
ATOM   1107  CG  PHE A 141      23.355   5.990 -25.200  1.00 98.69           C  
ATOM   1108  CD1 PHE A 141      22.597   4.835 -24.937  1.00 98.69           C  
ATOM   1109  CD2 PHE A 141      22.707   7.192 -25.528  1.00 98.69           C  
ATOM   1110  CE1 PHE A 141      21.194   4.873 -25.025  1.00 98.69           C  
ATOM   1111  CE2 PHE A 141      21.306   7.233 -25.601  1.00 98.69           C  
ATOM   1112  CZ  PHE A 141      20.548   6.075 -25.362  1.00 98.69           C  
ATOM   1113  N   SER A 142      26.980   4.238 -23.283  1.00 97.62           N  
ATOM   1114  CA  SER A 142      28.127   3.395 -23.622  1.00 97.62           C  
ATOM   1115  C   SER A 142      27.708   2.380 -24.692  1.00 97.62           C  
ATOM   1116  CB  SER A 142      28.707   2.707 -22.386  1.00 97.62           C  
ATOM   1117  O   SER A 142      26.823   1.540 -24.474  1.00 97.62           O  
ATOM   1118  OG  SER A 142      29.808   1.936 -22.822  1.00 97.62           O  
ATOM   1119  N   PHE A 143      28.312   2.493 -25.877  1.00 97.38           N  
ATOM   1120  CA  PHE A 143      28.002   1.654 -27.033  1.00 97.38           C  
ATOM   1121  C   PHE A 143      28.928   0.444 -27.131  1.00 97.38           C  
ATOM   1122  CB  PHE A 143      28.017   2.480 -28.328  1.00 97.38           C  
ATOM   1123  O   PHE A 143      30.111   0.507 -26.794  1.00 97.38           O  
ATOM   1124  CG  PHE A 143      27.025   3.629 -28.363  1.00 97.38           C  
ATOM   1125  CD1 PHE A 143      25.663   3.405 -28.094  1.00 97.38           C  
ATOM   1126  CD2 PHE A 143      27.446   4.925 -28.711  1.00 97.38           C  
ATOM   1127  CE1 PHE A 143      24.730   4.451 -28.137  1.00 97.38           C  
ATOM   1128  CE2 PHE A 143      26.507   5.969 -28.784  1.00 97.38           C  
ATOM   1129  CZ  PHE A 143      25.157   5.738 -28.484  1.00 97.38           C  
ATOM   1130  N   HIS A 144      28.400  -0.665 -27.651  1.00 95.12           N  
ATOM   1131  CA  HIS A 144      29.215  -1.844 -27.907  1.00 95.12           C  
ATOM   1132  C   HIS A 144      30.281  -1.554 -28.991  1.00 95.12           C  
ATOM   1133  CB  HIS A 144      28.318  -3.024 -28.294  1.00 95.12           C  
ATOM   1134  O   HIS A 144      29.930  -1.017 -30.045  1.00 95.12           O  
ATOM   1135  CG  HIS A 144      29.093  -4.312 -28.352  1.00 95.12           C  
ATOM   1136  CD2 HIS A 144      29.235  -5.226 -27.344  1.00 95.12           C  
ATOM   1137  ND1 HIS A 144      29.831  -4.762 -29.421  1.00 95.12           N  
ATOM   1138  CE1 HIS A 144      30.413  -5.918 -29.062  1.00 95.12           C  
ATOM   1139  NE2 HIS A 144      30.072  -6.245 -27.810  1.00 95.12           N  
ATOM   1140  N   PRO A 145      31.554  -1.981 -28.829  1.00 92.56           N  
ATOM   1141  CA  PRO A 145      32.640  -1.635 -29.757  1.00 92.56           C  
ATOM   1142  C   PRO A 145      32.432  -2.048 -31.223  1.00 92.56           C  
ATOM   1143  CB  PRO A 145      33.893  -2.302 -29.185  1.00 92.56           C  
ATOM   1144  O   PRO A 145      32.999  -1.450 -32.129  1.00 92.56           O  
ATOM   1145  CG  PRO A 145      33.611  -2.351 -27.687  1.00 92.56           C  
ATOM   1146  CD  PRO A 145      32.107  -2.596 -27.627  1.00 92.56           C  
ATOM   1147  N   LYS A 146      31.611  -3.077 -31.465  1.00 94.38           N  
ATOM   1148  CA  LYS A 146      31.252  -3.567 -32.812  1.00 94.38           C  
ATOM   1149  C   LYS A 146      30.060  -2.845 -33.470  1.00 94.38           C  
ATOM   1150  CB  LYS A 146      31.033  -5.092 -32.802  1.00 94.38           C  
ATOM   1151  O   LYS A 146      29.640  -3.263 -34.541  1.00 94.38           O  
ATOM   1152  CG  LYS A 146      32.294  -5.905 -32.482  1.00 94.38           C  
ATOM   1153  CD  LYS A 146      32.002  -7.404 -32.659  1.00 94.38           C  
ATOM   1154  CE  LYS A 146      33.270  -8.239 -32.445  1.00 94.38           C  
ATOM   1155  NZ  LYS A 146      33.015  -9.687 -32.672  1.00 94.38           N  
ATOM   1156  N   ALA A 147      29.476  -1.837 -32.823  1.00 96.00           N  
ATOM   1157  CA  ALA A 147      28.287  -1.131 -33.313  1.00 96.00           C  
ATOM   1158  C   ALA A 147      28.322   0.375 -32.983  1.00 96.00           C  
ATOM   1159  CB  ALA A 147      27.043  -1.825 -32.749  1.00 96.00           C  
ATOM   1160  O   ALA A 147      27.295   0.983 -32.681  1.00 96.00           O  
ATOM   1161  N   ILE A 148      29.514   0.974 -32.960  1.00 95.31           N  
ATOM   1162  CA  ILE A 148      29.711   2.353 -32.497  1.00 95.31           C  
ATOM   1163  C   ILE A 148      29.072   3.344 -33.469  1.00 95.31           C  
ATOM   1164  CB  ILE A 148      31.217   2.654 -32.311  1.00 95.31           C  
ATOM   1165  O   ILE A 148      28.324   4.225 -33.047  1.00 95.31           O  
ATOM   1166  CG1 ILE A 148      31.818   1.739 -31.226  1.00 95.31           C  
ATOM   1167  CG2 ILE A 148      31.436   4.135 -31.946  1.00 95.31           C  
ATOM   1168  CD1 ILE A 148      33.347   1.857 -31.116  1.00 95.31           C  
ATOM   1169  N   LYS A 149      29.355   3.219 -34.770  1.00 97.56           N  
ATOM   1170  CA  LYS A 149      28.981   4.232 -35.766  1.00 97.56           C  
ATOM   1171  C   LYS A 149      27.469   4.315 -35.925  1.00 97.56           C  
ATOM   1172  CB  LYS A 149      29.645   3.929 -37.115  1.00 97.56           C  
ATOM   1173  O   LYS A 149      26.923   5.416 -35.906  1.00 97.56           O  
ATOM   1174  CG  LYS A 149      31.177   3.984 -37.052  1.00 97.56           C  
ATOM   1175  CD  LYS A 149      31.762   3.618 -38.419  1.00 97.56           C  
ATOM   1176  CE  LYS A 149      33.290   3.651 -38.359  1.00 97.56           C  
ATOM   1177  NZ  LYS A 149      33.885   3.264 -39.662  1.00 97.56           N  
ATOM   1178  N   CYS A 150      26.793   3.173 -36.045  1.00 98.25           N  
ATOM   1179  CA  CYS A 150      25.339   3.131 -36.165  1.00 98.25           C  
ATOM   1180  C   CYS A 150      24.647   3.618 -34.883  1.00 98.25           C  
ATOM   1181  CB  CYS A 150      24.887   1.729 -36.607  1.00 98.25           C  
ATOM   1182  O   CYS A 150      23.689   4.384 -34.971  1.00 98.25           O  
ATOM   1183  SG  CYS A 150      25.220   0.461 -35.352  1.00 98.25           S  
ATOM   1184  N   SER A 151      25.157   3.267 -33.697  1.00 98.31           N  
ATOM   1185  CA  SER A 151      24.560   3.717 -32.431  1.00 98.31           C  
ATOM   1186  C   SER A 151      24.744   5.219 -32.202  1.00 98.31           C  
ATOM   1187  CB  SER A 151      25.122   2.960 -31.232  1.00 98.31           C  
ATOM   1188  O   SER A 151      23.792   5.898 -31.820  1.00 98.31           O  
ATOM   1189  OG  SER A 151      25.062   1.562 -31.400  1.00 98.31           O  
ATOM   1190  N   ILE A 152      25.927   5.769 -32.510  1.00 98.50           N  
ATOM   1191  CA  ILE A 152      26.166   7.220 -32.480  1.00 98.50           C  
ATOM   1192  C   ILE A 152      25.239   7.934 -33.467  1.00 98.50           C  
ATOM   1193  CB  ILE A 152      27.654   7.552 -32.754  1.00 98.50           C  
ATOM   1194  O   ILE A 152      24.674   8.965 -33.119  1.00 98.50           O  
ATOM   1195  CG1 ILE A 152      28.515   7.144 -31.539  1.00 98.50           C  
ATOM   1196  CG2 ILE A 152      27.856   9.052 -33.056  1.00 98.50           C  
ATOM   1197  CD1 ILE A 152      30.024   7.357 -31.718  1.00 98.50           C  
ATOM   1198  N   ALA A 153      25.051   7.402 -34.679  1.00 98.62           N  
ATOM   1199  CA  ALA A 153      24.132   7.990 -35.651  1.00 98.62           C  
ATOM   1200  C   ALA A 153      22.690   8.031 -35.119  1.00 98.62           C  
ATOM   1201  CB  ALA A 153      24.241   7.225 -36.972  1.00 98.62           C  
ATOM   1202  O   ALA A 153      22.046   9.075 -35.190  1.00 98.62           O  
ATOM   1203  N   ALA A 154      22.213   6.947 -34.499  1.00 98.75           N  
ATOM   1204  CA  ALA A 154      20.896   6.921 -33.865  1.00 98.75           C  
ATOM   1205  C   ALA A 154      20.780   7.941 -32.718  1.00 98.75           C  
ATOM   1206  CB  ALA A 154      20.605   5.494 -33.390  1.00 98.75           C  
ATOM   1207  O   ALA A 154      19.808   8.692 -32.661  1.00 98.75           O  
ATOM   1208  N   ALA A 155      21.775   8.022 -31.829  1.00 98.69           N  
ATOM   1209  CA  ALA A 155      21.776   9.003 -30.742  1.00 98.69           C  
ATOM   1210  C   ALA A 155      21.801  10.449 -31.258  1.00 98.69           C  
ATOM   1211  CB  ALA A 155      22.957   8.724 -29.812  1.00 98.69           C  
ATOM   1212  O   ALA A 155      21.090  11.291 -30.714  1.00 98.69           O  
ATOM   1213  N   LYS A 156      22.559  10.728 -32.327  1.00 98.75           N  
ATOM   1214  CA  LYS A 156      22.601  12.043 -32.986  1.00 98.75           C  
ATOM   1215  C   LYS A 156      21.249  12.443 -33.563  1.00 98.75           C  
ATOM   1216  CB  LYS A 156      23.667  12.060 -34.087  1.00 98.75           C  
ATOM   1217  O   LYS A 156      20.798  13.544 -33.274  1.00 98.75           O  
ATOM   1218  CG  LYS A 156      25.074  12.212 -33.504  1.00 98.75           C  
ATOM   1219  CD  LYS A 156      26.116  12.145 -34.620  1.00 98.75           C  
ATOM   1220  CE  LYS A 156      27.504  12.376 -34.021  1.00 98.75           C  
ATOM   1221  NZ  LYS A 156      28.551  12.375 -35.071  1.00 98.75           N  
ATOM   1222  N   VAL A 157      20.574  11.543 -34.286  1.00 98.81           N  
ATOM   1223  CA  VAL A 157      19.217  11.790 -34.815  1.00 98.81           C  
ATOM   1224  C   VAL A 157      18.258  12.171 -33.686  1.00 98.81           C  
ATOM   1225  CB  VAL A 157      18.697  10.559 -35.590  1.00 98.81           C  
ATOM   1226  O   VAL A 157      17.547  13.170 -33.788  1.00 98.81           O  
ATOM   1227  CG1 VAL A 157      17.203  10.648 -35.932  1.00 98.81           C  
ATOM   1228  CG2 VAL A 157      19.457  10.395 -36.912  1.00 98.81           C  
ATOM   1229  N   MET A 158      18.278  11.422 -32.579  1.00 98.88           N  
ATOM   1230  CA  MET A 158      17.429  11.718 -31.421  1.00 98.88           C  
ATOM   1231  C   MET A 158      17.803  13.043 -30.750  1.00 98.88           C  
ATOM   1232  CB  MET A 158      17.488  10.567 -30.404  1.00 98.88           C  
ATOM   1233  O   MET A 158      16.918  13.812 -30.384  1.00 98.88           O  
ATOM   1234  CG  MET A 158      16.965   9.242 -30.970  1.00 98.88           C  
ATOM   1235  SD  MET A 158      15.307   9.310 -31.690  1.00 98.88           S  
ATOM   1236  CE  MET A 158      14.331   8.529 -30.395  1.00 98.88           C  
ATOM   1237  N   TYR A 159      19.098  13.327 -30.599  1.00 98.88           N  
ATOM   1238  CA  TYR A 159      19.593  14.549 -29.968  1.00 98.88           C  
ATOM   1239  C   TYR A 159      19.236  15.799 -30.771  1.00 98.88           C  
ATOM   1240  CB  TYR A 159      21.108  14.429 -29.763  1.00 98.88           C  
ATOM   1241  O   TYR A 159      18.661  16.734 -30.222  1.00 98.88           O  
ATOM   1242  CG  TYR A 159      21.740  15.624 -29.077  1.00 98.88           C  
ATOM   1243  CD1 TYR A 159      22.771  16.344 -29.713  1.00 98.88           C  
ATOM   1244  CD2 TYR A 159      21.292  16.021 -27.802  1.00 98.88           C  
ATOM   1245  CE1 TYR A 159      23.376  17.437 -29.060  1.00 98.88           C  
ATOM   1246  CE2 TYR A 159      21.894  17.107 -27.145  1.00 98.88           C  
ATOM   1247  OH  TYR A 159      23.508  18.868 -27.124  1.00 98.88           O  
ATOM   1248  CZ  TYR A 159      22.945  17.809 -27.766  1.00 98.88           C  
ATOM   1249  N   GLU A 160      19.502  15.807 -32.076  1.00 98.81           N  
ATOM   1250  CA  GLU A 160      19.202  16.943 -32.953  1.00 98.81           C  
ATOM   1251  C   GLU A 160      17.697  17.228 -33.018  1.00 98.81           C  
ATOM   1252  CB  GLU A 160      19.749  16.656 -34.358  1.00 98.81           C  
ATOM   1253  O   GLU A 160      17.278  18.386 -32.935  1.00 98.81           O  
ATOM   1254  CG  GLU A 160      21.287  16.694 -34.405  1.00 98.81           C  
ATOM   1255  CD  GLU A 160      21.868  16.246 -35.757  1.00 98.81           C  
ATOM   1256  OE1 GLU A 160      23.113  16.107 -35.821  1.00 98.81           O  
ATOM   1257  OE2 GLU A 160      21.086  16.044 -36.715  1.00 98.81           O  
ATOM   1258  N   ALA A 161      16.870  16.179 -33.094  1.00 98.81           N  
ATOM   1259  CA  ALA A 161      15.418  16.311 -33.049  1.00 98.81           C  
ATOM   1260  C   ALA A 161      14.933  16.879 -31.708  1.00 98.81           C  
ATOM   1261  CB  ALA A 161      14.799  14.942 -33.334  1.00 98.81           C  
ATOM   1262  O   ALA A 161      14.079  17.769 -31.691  1.00 98.81           O  
ATOM   1263  N   ALA A 162      15.508  16.413 -30.594  1.00 98.81           N  
ATOM   1264  CA  ALA A 162      15.189  16.920 -29.267  1.00 98.81           C  
ATOM   1265  C   ALA A 162      15.554  18.407 -29.131  1.00 98.81           C  
ATOM   1266  CB  ALA A 162      15.892  16.053 -28.213  1.00 98.81           C  
ATOM   1267  O   ALA A 162      14.712  19.202 -28.714  1.00 98.81           O  
ATOM   1268  N   LEU A 163      16.768  18.806 -29.532  1.00 98.69           N  
ATOM   1269  CA  LEU A 163      17.217  20.204 -29.485  1.00 98.69           C  
ATOM   1270  C   LEU A 163      16.330  21.118 -30.330  1.00 98.69           C  
ATOM   1271  CB  LEU A 163      18.663  20.329 -29.992  1.00 98.69           C  
ATOM   1272  O   LEU A 163      15.911  22.177 -29.865  1.00 98.69           O  
ATOM   1273  CG  LEU A 163      19.768  19.724 -29.114  1.00 98.69           C  
ATOM   1274  CD1 LEU A 163      21.110  20.149 -29.711  1.00 98.69           C  
ATOM   1275  CD2 LEU A 163      19.704  20.178 -27.660  1.00 98.69           C  
ATOM   1276  N   LYS A 164      15.990  20.698 -31.555  1.00 98.62           N  
ATOM   1277  CA  LYS A 164      15.108  21.465 -32.447  1.00 98.62           C  
ATOM   1278  C   LYS A 164      13.710  21.665 -31.851  1.00 98.62           C  
ATOM   1279  CB  LYS A 164      15.056  20.757 -33.806  1.00 98.62           C  
ATOM   1280  O   LYS A 164      13.074  22.679 -32.126  1.00 98.62           O  
ATOM   1281  CG  LYS A 164      14.294  21.580 -34.854  1.00 98.62           C  
ATOM   1282  CD  LYS A 164      14.316  20.871 -36.209  1.00 98.62           C  
ATOM   1283  CE  LYS A 164      13.526  21.691 -37.233  1.00 98.62           C  
ATOM   1284  NZ  LYS A 164      13.497  21.009 -38.550  1.00 98.62           N  
ATOM   1285  N   ALA A 165      13.245  20.720 -31.037  1.00 98.56           N  
ATOM   1286  CA  ALA A 165      11.978  20.799 -30.315  1.00 98.56           C  
ATOM   1287  C   ALA A 165      12.074  21.529 -28.961  1.00 98.56           C  
ATOM   1288  CB  ALA A 165      11.431  19.379 -30.182  1.00 98.56           C  
ATOM   1289  O   ALA A 165      11.074  21.635 -28.255  1.00 98.56           O  
ATOM   1290  N   GLY A 166      13.252  22.053 -28.606  1.00 98.12           N  
ATOM   1291  CA  GLY A 166      13.466  22.863 -27.410  1.00 98.12           C  
ATOM   1292  C   GLY A 166      14.069  22.119 -26.221  1.00 98.12           C  
ATOM   1293  O   GLY A 166      14.068  22.675 -25.131  1.00 98.12           O  
ATOM   1294  N   ALA A 167      14.585  20.896 -26.383  1.00 98.50           N  
ATOM   1295  CA  ALA A 167      15.330  20.224 -25.318  1.00 98.50           C  
ATOM   1296  C   ALA A 167      16.653  20.957 -25.001  1.00 98.50           C  
ATOM   1297  CB  ALA A 167      15.586  18.763 -25.703  1.00 98.50           C  
ATOM   1298  O   ALA A 167      17.268  21.542 -25.894  1.00 98.50           O  
ATOM   1299  N   PRO A 168      17.141  20.905 -23.750  1.00 98.12           N  
ATOM   1300  CA  PRO A 168      18.419  21.489 -23.378  1.00 98.12           C  
ATOM   1301  C   PRO A 168      19.604  20.720 -23.980  1.00 98.12           C  
ATOM   1302  CB  PRO A 168      18.432  21.466 -21.848  1.00 98.12           C  
ATOM   1303  O   PRO A 168      19.594  19.491 -24.082  1.00 98.12           O  
ATOM   1304  CG  PRO A 168      17.548  20.271 -21.491  1.00 98.12           C  
ATOM   1305  CD  PRO A 168      16.523  20.251 -22.616  1.00 98.12           C  
ATOM   1306  N   GLU A 169      20.669  21.451 -24.311  1.00 97.81           N  
ATOM   1307  CA  GLU A 169      21.962  20.863 -24.678  1.00 97.81           C  
ATOM   1308  C   GLU A 169      22.470  19.900 -23.601  1.00 97.81           C  
ATOM   1309  CB  GLU A 169      23.011  21.951 -24.914  1.00 97.81           C  
ATOM   1310  O   GLU A 169      22.311  20.151 -22.407  1.00 97.81           O  
ATOM   1311  CG  GLU A 169      22.707  22.795 -26.159  1.00 97.81           C  
ATOM   1312  CD  GLU A 169      23.791  23.850 -26.429  1.00 97.81           C  
ATOM   1313  OE1 GLU A 169      23.565  24.673 -27.340  1.00 97.81           O  
ATOM   1314  OE2 GLU A 169      24.823  23.839 -25.718  1.00 97.81           O  
ATOM   1315  N   GLY A 170      23.080  18.793 -24.029  1.00 96.12           N  
ATOM   1316  CA  GLY A 170      23.569  17.749 -23.126  1.00 96.12           C  
ATOM   1317  C   GLY A 170      22.500  16.776 -22.614  1.00 96.12           C  
ATOM   1318  O   GLY A 170      22.830  15.900 -21.819  1.00 96.12           O  
ATOM   1319  N   CYS A 171      21.240  16.874 -23.065  1.00 98.25           N  
ATOM   1320  CA  CYS A 171      20.187  15.920 -22.686  1.00 98.25           C  
ATOM   1321  C   CYS A 171      20.431  14.484 -23.193  1.00 98.25           C  
ATOM   1322  CB  CYS A 171      18.813  16.436 -23.139  1.00 98.25           C  
ATOM   1323  O   CYS A 171      19.948  13.531 -22.582  1.00 98.25           O  
ATOM   1324  SG  CYS A 171      18.705  16.622 -24.943  1.00 98.25           S  
ATOM   1325  N   ILE A 172      21.193  14.321 -24.279  1.00 98.88           N  
ATOM   1326  CA  ILE A 172      21.622  13.027 -24.819  1.00 98.88           C  
ATOM   1327  C   ILE A 172      23.122  13.117 -25.112  1.00 98.88           C  
ATOM   1328  CB  ILE A 172      20.805  12.632 -26.074  1.00 98.88           C  
ATOM   1329  O   ILE A 172      23.561  14.003 -25.843  1.00 98.88           O  
ATOM   1330  CG1 ILE A 172      19.286  12.631 -25.770  1.00 98.88           C  
ATOM   1331  CG2 ILE A 172      21.264  11.258 -26.602  1.00 98.88           C  
ATOM   1332  CD1 ILE A 172      18.379  12.297 -26.958  1.00 98.88           C  
ATOM   1333  N   GLY A 173      23.908  12.203 -24.546  1.00 98.19           N  
ATOM   1334  CA  GLY A 173      25.355  12.113 -24.750  1.00 98.19           C  
ATOM   1335  C   GLY A 173      25.829  10.676 -24.953  1.00 98.19           C  
ATOM   1336  O   GLY A 173      25.068   9.724 -24.785  1.00 98.19           O  
ATOM   1337  N   TRP A 174      27.096  10.497 -25.317  1.00 98.19           N  
ATOM   1338  CA  TRP A 174      27.713   9.179 -25.483  1.00 98.19           C  
ATOM   1339  C   TRP A 174      29.232   9.246 -25.328  1.00 98.19           C  
ATOM   1340  CB  TRP A 174      27.348   8.590 -26.854  1.00 98.19           C  
ATOM   1341  O   TRP A 174      29.841  10.302 -25.491  1.00 98.19           O  
ATOM   1342  CG  TRP A 174      27.724   9.433 -28.032  1.00 98.19           C  
ATOM   1343  CD1 TRP A 174      28.930   9.442 -28.645  1.00 98.19           C  
ATOM   1344  CD2 TRP A 174      26.933  10.472 -28.683  1.00 98.19           C  
ATOM   1345  CE2 TRP A 174      27.747  11.101 -29.672  1.00 98.19           C  
ATOM   1346  CE3 TRP A 174      25.630  10.981 -28.498  1.00 98.19           C  
ATOM   1347  NE1 TRP A 174      28.951  10.430 -29.611  1.00 98.19           N  
ATOM   1348  CH2 TRP A 174      25.999  12.688 -30.204  1.00 98.19           C  
ATOM   1349  CZ2 TRP A 174      27.299  12.197 -30.422  1.00 98.19           C  
ATOM   1350  CZ3 TRP A 174      25.165  12.075 -29.252  1.00 98.19           C  
ATOM   1351  N   ILE A 175      29.846   8.100 -25.040  1.00 96.56           N  
ATOM   1352  CA  ILE A 175      31.302   7.934 -25.029  1.00 96.56           C  
ATOM   1353  C   ILE A 175      31.793   7.806 -26.480  1.00 96.56           C  
ATOM   1354  CB  ILE A 175      31.693   6.708 -24.168  1.00 96.56           C  
ATOM   1355  O   ILE A 175      31.410   6.869 -27.178  1.00 96.56           O  
ATOM   1356  CG1 ILE A 175      31.141   6.826 -22.724  1.00 96.56           C  
ATOM   1357  CG2 ILE A 175      33.225   6.552 -24.144  1.00 96.56           C  
ATOM   1358  CD1 ILE A 175      31.335   5.561 -21.878  1.00 96.56           C  
ATOM   1359  N   GLU A 176      32.637   8.733 -26.946  1.00 86.56           N  
ATOM   1360  CA  GLU A 176      33.133   8.732 -28.336  1.00 86.56           C  
ATOM   1361  C   GLU A 176      34.084   7.568 -28.638  1.00 86.56           C  
ATOM   1362  CB  GLU A 176      33.859  10.044 -28.664  1.00 86.56           C  
ATOM   1363  O   GLU A 176      34.001   6.965 -29.707  1.00 86.56           O  
ATOM   1364  CG  GLU A 176      32.920  11.257 -28.712  1.00 86.56           C  
ATOM   1365  CD  GLU A 176      33.570  12.486 -29.371  1.00 86.56           C  
ATOM   1366  OE1 GLU A 176      32.797  13.409 -29.716  1.00 86.56           O  
ATOM   1367  OE2 GLU A 176      34.805  12.482 -29.569  1.00 86.56           O  
ATOM   1368  N   THR A 177      34.968   7.238 -27.692  1.00 86.38           N  
ATOM   1369  CA  THR A 177      35.921   6.125 -27.803  1.00 86.38           C  
ATOM   1370  C   THR A 177      35.642   5.109 -26.692  1.00 86.38           C  
ATOM   1371  CB  THR A 177      37.370   6.631 -27.756  1.00 86.38           C  
ATOM   1372  O   THR A 177      36.106   5.295 -25.566  1.00 86.38           O  
ATOM   1373  CG2 THR A 177      38.377   5.506 -27.998  1.00 86.38           C  
ATOM   1374  OG1 THR A 177      37.575   7.563 -28.793  1.00 86.38           O  
ATOM   1375  N   PRO A 178      34.856   4.048 -26.956  1.00 85.44           N  
ATOM   1376  CA  PRO A 178      34.465   3.095 -25.925  1.00 85.44           C  
ATOM   1377  C   PRO A 178      35.658   2.315 -25.378  1.00 85.44           C  
ATOM   1378  CB  PRO A 178      33.434   2.158 -26.563  1.00 85.44           C  
ATOM   1379  O   PRO A 178      36.427   1.711 -26.126  1.00 85.44           O  
ATOM   1380  CG  PRO A 178      32.901   2.979 -27.728  1.00 85.44           C  
ATOM   1381  CD  PRO A 178      34.120   3.778 -28.177  1.00 85.44           C  
ATOM   1382  N   SER A 179      35.755   2.251 -24.055  1.00 90.12           N  
ATOM   1383  CA  SER A 179      36.657   1.354 -23.340  1.00 90.12           C  
ATOM   1384  C   SER A 179      35.939   0.749 -22.131  1.00 90.12           C  
ATOM   1385  CB  SER A 179      37.955   2.083 -22.963  1.00 90.12           C  
ATOM   1386  O   SER A 179      34.912   1.262 -21.666  1.00 90.12           O  
ATOM   1387  OG  SER A 179      37.741   3.000 -21.912  1.00 90.12           O  
ATOM   1388  N   ILE A 180      36.464  -0.373 -21.624  1.00 89.25           N  
ATOM   1389  CA  ILE A 180      35.956  -0.995 -20.389  1.00 89.25           C  
ATOM   1390  C   ILE A 180      36.067   0.007 -19.236  1.00 89.25           C  
ATOM   1391  CB  ILE A 180      36.715  -2.307 -20.077  1.00 89.25           C  
ATOM   1392  O   ILE A 180      35.117   0.176 -18.477  1.00 89.25           O  
ATOM   1393  CG1 ILE A 180      36.450  -3.346 -21.192  1.00 89.25           C  
ATOM   1394  CG2 ILE A 180      36.305  -2.870 -18.701  1.00 89.25           C  
ATOM   1395  CD1 ILE A 180      37.245  -4.650 -21.046  1.00 89.25           C  
ATOM   1396  N   GLU A 181      37.195   0.715 -19.169  1.00 92.62           N  
ATOM   1397  CA  GLU A 181      37.449   1.769 -18.192  1.00 92.62           C  
ATOM   1398  C   GLU A 181      36.399   2.884 -18.273  1.00 92.62           C  
ATOM   1399  CB  GLU A 181      38.860   2.307 -18.438  1.00 92.62           C  
ATOM   1400  O   GLU A 181      35.727   3.151 -17.284  1.00 92.62           O  
ATOM   1401  CG  GLU A 181      39.300   3.280 -17.341  1.00 92.62           C  
ATOM   1402  CD  GLU A 181      40.605   4.000 -17.692  1.00 92.62           C  
ATOM   1403  OE1 GLU A 181      40.904   4.972 -16.970  1.00 92.62           O  
ATOM   1404  OE2 GLU A 181      41.243   3.623 -18.704  1.00 92.62           O  
ATOM   1405  N   ALA A 182      36.167   3.469 -19.453  1.00 94.06           N  
ATOM   1406  CA  ALA A 182      35.198   4.553 -19.630  1.00 94.06           C  
ATOM   1407  C   ALA A 182      33.772   4.128 -19.239  1.00 94.06           C  
ATOM   1408  CB  ALA A 182      35.251   5.009 -21.094  1.00 94.06           C  
ATOM   1409  O   ALA A 182      33.032   4.887 -18.613  1.00 94.06           O  
ATOM   1410  N   THR A 183      33.393   2.890 -19.571  1.00 94.94           N  
ATOM   1411  CA  THR A 183      32.083   2.334 -19.206  1.00 94.94           C  
ATOM   1412  C   THR A 183      31.959   2.150 -17.697  1.00 94.94           C  
ATOM   1413  CB  THR A 183      31.833   0.993 -19.907  1.00 94.94           C  
ATOM   1414  O   THR A 183      30.935   2.512 -17.121  1.00 94.94           O  
ATOM   1415  CG2 THR A 183      30.414   0.469 -19.683  1.00 94.94           C  
ATOM   1416  OG1 THR A 183      31.984   1.153 -21.298  1.00 94.94           O  
ATOM   1417  N   GLN A 184      32.999   1.618 -17.049  1.00 95.38           N  
ATOM   1418  CA  GLN A 184      33.027   1.451 -15.599  1.00 95.38           C  
ATOM   1419  C   GLN A 184      32.945   2.804 -14.893  1.00 95.38           C  
ATOM   1420  CB  GLN A 184      34.293   0.676 -15.198  1.00 95.38           C  
ATOM   1421  O   GLN A 184      32.112   2.964 -14.003  1.00 95.38           O  
ATOM   1422  CG  GLN A 184      34.333   0.356 -13.695  1.00 95.38           C  
ATOM   1423  CD  GLN A 184      33.191  -0.552 -13.239  1.00 95.38           C  
ATOM   1424  NE2 GLN A 184      32.761  -0.440 -12.004  1.00 95.38           N  
ATOM   1425  OE1 GLN A 184      32.669  -1.381 -13.967  1.00 95.38           O  
ATOM   1426  N   LEU A 185      33.741   3.781 -15.335  1.00 96.50           N  
ATOM   1427  CA  LEU A 185      33.744   5.135 -14.790  1.00 96.50           C  
ATOM   1428  C   LEU A 185      32.366   5.783 -14.898  1.00 96.50           C  
ATOM   1429  CB  LEU A 185      34.817   5.982 -15.496  1.00 96.50           C  
ATOM   1430  O   LEU A 185      31.875   6.295 -13.896  1.00 96.50           O  
ATOM   1431  CG  LEU A 185      36.264   5.610 -15.120  1.00 96.50           C  
ATOM   1432  CD1 LEU A 185      37.225   6.502 -15.898  1.00 96.50           C  
ATOM   1433  CD2 LEU A 185      36.505   5.735 -13.616  1.00 96.50           C  
ATOM   1434  N   LEU A 186      31.701   5.687 -16.057  1.00 97.75           N  
ATOM   1435  CA  LEU A 186      30.335   6.185 -16.229  1.00 97.75           C  
ATOM   1436  C   LEU A 186      29.354   5.502 -15.263  1.00 97.75           C  
ATOM   1437  CB  LEU A 186      29.905   6.002 -17.698  1.00 97.75           C  
ATOM   1438  O   LEU A 186      28.584   6.185 -14.594  1.00 97.75           O  
ATOM   1439  CG  LEU A 186      28.473   6.493 -17.995  1.00 97.75           C  
ATOM   1440  CD1 LEU A 186      28.320   8.001 -17.789  1.00 97.75           C  
ATOM   1441  CD2 LEU A 186      28.091   6.161 -19.438  1.00 97.75           C  
ATOM   1442  N   MET A 187      29.389   4.168 -15.162  1.00 97.62           N  
ATOM   1443  CA  MET A 187      28.480   3.410 -14.291  1.00 97.62           C  
ATOM   1444  C   MET A 187      28.670   3.735 -12.806  1.00 97.62           C  
ATOM   1445  CB  MET A 187      28.667   1.902 -14.511  1.00 97.62           C  
ATOM   1446  O   MET A 187      27.696   3.748 -12.061  1.00 97.62           O  
ATOM   1447  CG  MET A 187      28.056   1.426 -15.834  1.00 97.62           C  
ATOM   1448  SD  MET A 187      28.014  -0.377 -16.055  1.00 97.62           S  
ATOM   1449  CE  MET A 187      29.771  -0.793 -15.870  1.00 97.62           C  
ATOM   1450  N   THR A 188      29.896   4.010 -12.361  1.00 97.56           N  
ATOM   1451  CA  THR A 188      30.182   4.334 -10.953  1.00 97.56           C  
ATOM   1452  C   THR A 188      30.161   5.830 -10.648  1.00 97.56           C  
ATOM   1453  CB  THR A 188      31.508   3.714 -10.494  1.00 97.56           C  
ATOM   1454  O   THR A 188      30.282   6.213  -9.483  1.00 97.56           O  
ATOM   1455  CG2 THR A 188      31.452   2.189 -10.548  1.00 97.56           C  
ATOM   1456  OG1 THR A 188      32.593   4.110 -11.303  1.00 97.56           O  
ATOM   1457  N   HIS A 189      30.014   6.693 -11.658  1.00 98.38           N  
ATOM   1458  CA  HIS A 189      30.161   8.135 -11.484  1.00 98.38           C  
ATOM   1459  C   HIS A 189      29.132   8.690 -10.472  1.00 98.38           C  
ATOM   1460  CB  HIS A 189      30.071   8.858 -12.835  1.00 98.38           C  
ATOM   1461  O   HIS A 189      27.936   8.388 -10.572  1.00 98.38           O  
ATOM   1462  CG  HIS A 189      30.414  10.318 -12.714  1.00 98.38           C  
ATOM   1463  CD2 HIS A 189      31.638  10.909 -12.888  1.00 98.38           C  
ATOM   1464  ND1 HIS A 189      29.531  11.311 -12.374  1.00 98.38           N  
ATOM   1465  CE1 HIS A 189      30.197  12.475 -12.331  1.00 98.38           C  
ATOM   1466  NE2 HIS A 189      31.479  12.270 -12.619  1.00 98.38           N  
ATOM   1467  N   PRO A 190      29.532   9.547  -9.510  1.00 97.38           N  
ATOM   1468  CA  PRO A 190      28.628  10.092  -8.493  1.00 97.38           C  
ATOM   1469  C   PRO A 190      27.383  10.778  -9.066  1.00 97.38           C  
ATOM   1470  CB  PRO A 190      29.475  11.067  -7.674  1.00 97.38           C  
ATOM   1471  O   PRO A 190      26.297  10.593  -8.528  1.00 97.38           O  
ATOM   1472  CG  PRO A 190      30.875  10.470  -7.779  1.00 97.38           C  
ATOM   1473  CD  PRO A 190      30.907   9.919  -9.201  1.00 97.38           C  
ATOM   1474  N   GLY A 191      27.528  11.488 -10.187  1.00 97.75           N  
ATOM   1475  CA  GLY A 191      26.436  12.185 -10.875  1.00 97.75           C  
ATOM   1476  C   GLY A 191      25.469  11.315 -11.691  1.00 97.75           C  
ATOM   1477  O   GLY A 191      24.458  11.839 -12.146  1.00 97.75           O  
ATOM   1478  N   VAL A 192      25.737  10.015 -11.869  1.00 98.50           N  
ATOM   1479  CA  VAL A 192      24.793   9.069 -12.493  1.00 98.50           C  
ATOM   1480  C   VAL A 192      23.852   8.506 -11.429  1.00 98.50           C  
ATOM   1481  CB  VAL A 192      25.532   7.960 -13.269  1.00 98.50           C  
ATOM   1482  O   VAL A 192      24.286   8.119 -10.340  1.00 98.50           O  
ATOM   1483  CG1 VAL A 192      24.602   6.835 -13.745  1.00 98.50           C  
ATOM   1484  CG2 VAL A 192      26.197   8.575 -14.508  1.00 98.50           C  
ATOM   1485  N   SER A 193      22.559   8.471 -11.747  1.00 98.44           N  
ATOM   1486  CA  SER A 193      21.484   8.088 -10.819  1.00 98.44           C  
ATOM   1487  C   SER A 193      20.933   6.684 -11.084  1.00 98.44           C  
ATOM   1488  CB  SER A 193      20.362   9.128 -10.891  1.00 98.44           C  
ATOM   1489  O   SER A 193      20.508   6.010 -10.149  1.00 98.44           O  
ATOM   1490  OG  SER A 193      20.901  10.412 -10.631  1.00 98.44           O  
ATOM   1491  N   LEU A 194      20.976   6.219 -12.337  1.00 98.62           N  
ATOM   1492  CA  LEU A 194      20.472   4.905 -12.746  1.00 98.62           C  
ATOM   1493  C   LEU A 194      21.266   4.354 -13.930  1.00 98.62           C  
ATOM   1494  CB  LEU A 194      18.995   5.061 -13.134  1.00 98.62           C  
ATOM   1495  O   LEU A 194      21.653   5.105 -14.824  1.00 98.62           O  
ATOM   1496  CG  LEU A 194      18.238   3.764 -13.479  1.00 98.62           C  
ATOM   1497  CD1 LEU A 194      17.915   2.961 -12.222  1.00 98.62           C  
ATOM   1498  CD2 LEU A 194      16.933   4.103 -14.184  1.00 98.62           C  
ATOM   1499  N   ILE A 195      21.443   3.034 -13.979  1.00 98.75           N  
ATOM   1500  CA  ILE A 195      22.028   2.338 -15.130  1.00 98.75           C  
ATOM   1501  C   ILE A 195      20.955   1.505 -15.838  1.00 98.75           C  
ATOM   1502  CB  ILE A 195      23.231   1.471 -14.704  1.00 98.75           C  
ATOM   1503  O   ILE A 195      20.354   0.619 -15.235  1.00 98.75           O  
ATOM   1504  CG1 ILE A 195      24.277   2.279 -13.899  1.00 98.75           C  
ATOM   1505  CG2 ILE A 195      23.890   0.859 -15.959  1.00 98.75           C  
ATOM   1506  CD1 ILE A 195      25.263   1.369 -13.172  1.00 98.75           C  
ATOM   1507  N   LEU A 196      20.762   1.729 -17.138  1.00 98.56           N  
ATOM   1508  CA  LEU A 196      19.994   0.844 -18.016  1.00 98.56           C  
ATOM   1509  C   LEU A 196      20.948  -0.123 -18.718  1.00 98.56           C  
ATOM   1510  CB  LEU A 196      19.177   1.668 -19.029  1.00 98.56           C  
ATOM   1511  O   LEU A 196      21.520   0.212 -19.762  1.00 98.56           O  
ATOM   1512  CG  LEU A 196      18.072   2.546 -18.428  1.00 98.56           C  
ATOM   1513  CD1 LEU A 196      17.267   3.196 -19.555  1.00 98.56           C  
ATOM   1514  CD2 LEU A 196      17.135   1.721 -17.563  1.00 98.56           C  
ATOM   1515  N   ALA A 197      21.109  -1.327 -18.174  1.00 97.12           N  
ATOM   1516  CA  ALA A 197      22.102  -2.299 -18.622  1.00 97.12           C  
ATOM   1517  C   ALA A 197      21.502  -3.345 -19.577  1.00 97.12           C  
ATOM   1518  CB  ALA A 197      22.782  -2.911 -17.393  1.00 97.12           C  
ATOM   1519  O   ALA A 197      21.078  -4.418 -19.152  1.00 97.12           O  
ATOM   1520  N   THR A 198      21.508  -3.052 -20.883  1.00 96.12           N  
ATOM   1521  CA  THR A 198      21.083  -4.008 -21.923  1.00 96.12           C  
ATOM   1522  C   THR A 198      22.313  -4.610 -22.588  1.00 96.12           C  
ATOM   1523  CB  THR A 198      20.166  -3.371 -22.973  1.00 96.12           C  
ATOM   1524  O   THR A 198      22.924  -4.000 -23.463  1.00 96.12           O  
ATOM   1525  CG2 THR A 198      19.446  -4.416 -23.822  1.00 96.12           C  
ATOM   1526  OG1 THR A 198      19.197  -2.577 -22.333  1.00 96.12           O  
ATOM   1527  N   GLY A 199      22.697  -5.804 -22.155  1.00 90.44           N  
ATOM   1528  CA  GLY A 199      23.882  -6.497 -22.644  1.00 90.44           C  
ATOM   1529  C   GLY A 199      24.005  -7.890 -22.039  1.00 90.44           C  
ATOM   1530  O   GLY A 199      23.103  -8.356 -21.349  1.00 90.44           O  
ATOM   1531  N   GLY A 200      25.130  -8.557 -22.295  1.00 87.75           N  
ATOM   1532  CA  GLY A 200      25.380  -9.892 -21.751  1.00 87.75           C  
ATOM   1533  C   GLY A 200      25.486  -9.912 -20.220  1.00 87.75           C  
ATOM   1534  O   GLY A 200      25.725  -8.886 -19.577  1.00 87.75           O  
ATOM   1535  N   ALA A 201      25.387 -11.109 -19.635  1.00 87.94           N  
ATOM   1536  CA  ALA A 201      25.358 -11.317 -18.183  1.00 87.94           C  
ATOM   1537  C   ALA A 201      26.533 -10.665 -17.424  1.00 87.94           C  
ATOM   1538  CB  ALA A 201      25.322 -12.830 -17.933  1.00 87.94           C  
ATOM   1539  O   ALA A 201      26.352 -10.177 -16.310  1.00 87.94           O  
ATOM   1540  N   GLY A 202      27.729 -10.612 -18.026  1.00 89.94           N  
ATOM   1541  CA  GLY A 202      28.894  -9.947 -17.431  1.00 89.94           C  
ATOM   1542  C   GLY A 202      28.704  -8.436 -17.251  1.00 89.94           C  
ATOM   1543  O   GLY A 202      29.014  -7.901 -16.190  1.00 89.94           O  
ATOM   1544  N   MET A 203      28.127  -7.764 -18.251  1.00 93.06           N  
ATOM   1545  CA  MET A 203      27.840  -6.327 -18.200  1.00 93.06           C  
ATOM   1546  C   MET A 203      26.738  -6.013 -17.188  1.00 93.06           C  
ATOM   1547  CB  MET A 203      27.444  -5.853 -19.605  1.00 93.06           C  
ATOM   1548  O   MET A 203      26.857  -5.081 -16.399  1.00 93.06           O  
ATOM   1549  CG  MET A 203      27.102  -4.363 -19.654  1.00 93.06           C  
ATOM   1550  SD  MET A 203      28.375  -3.235 -19.018  1.00 93.06           S  
ATOM   1551  CE  MET A 203      29.666  -3.420 -20.276  1.00 93.06           C  
ATOM   1552  N   VAL A 204      25.684  -6.830 -17.159  1.00 94.12           N  
ATOM   1553  CA  VAL A 204      24.598  -6.672 -16.184  1.00 94.12           C  
ATOM   1554  C   VAL A 204      25.116  -6.860 -14.760  1.00 94.12           C  
ATOM   1555  CB  VAL A 204      23.448  -7.639 -16.501  1.00 94.12           C  
ATOM   1556  O   VAL A 204      24.809  -6.056 -13.881  1.00 94.12           O  
ATOM   1557  CG1 VAL A 204      22.382  -7.567 -15.407  1.00 94.12           C  
ATOM   1558  CG2 VAL A 204      22.830  -7.268 -17.855  1.00 94.12           C  
ATOM   1559  N   LYS A 205      25.969  -7.866 -14.531  1.00 94.88           N  
ATOM   1560  CA  LYS A 205      26.635  -8.057 -13.239  1.00 94.88           C  
ATOM   1561  C   LYS A 205      27.455  -6.825 -12.846  1.00 94.88           C  
ATOM   1562  CB  LYS A 205      27.485  -9.334 -13.285  1.00 94.88           C  
ATOM   1563  O   LYS A 205      27.336  -6.380 -11.711  1.00 94.88           O  
ATOM   1564  CG  LYS A 205      28.083  -9.665 -11.911  1.00 94.88           C  
ATOM   1565  CD  LYS A 205      28.942 -10.932 -11.979  1.00 94.88           C  
ATOM   1566  CE  LYS A 205      29.536 -11.211 -10.593  1.00 94.88           C  
ATOM   1567  NZ  LYS A 205      30.498 -12.343 -10.620  1.00 94.88           N  
ATOM   1568  N   ALA A 206      28.232  -6.253 -13.768  1.00 95.50           N  
ATOM   1569  CA  ALA A 206      29.001  -5.034 -13.509  1.00 95.50           C  
ATOM   1570  C   ALA A 206      28.098  -3.844 -13.137  1.00 95.50           C  
ATOM   1571  CB  ALA A 206      29.876  -4.724 -14.730  1.00 95.50           C  
ATOM   1572  O   ALA A 206      28.387  -3.144 -12.168  1.00 95.50           O  
ATOM   1573  N   ALA A 207      26.967  -3.669 -13.828  1.00 96.88           N  
ATOM   1574  CA  ALA A 207      25.994  -2.627 -13.507  1.00 96.88           C  
ATOM   1575  C   ALA A 207      25.417  -2.786 -12.090  1.00 96.88           C  
ATOM   1576  CB  ALA A 207      24.898  -2.627 -14.575  1.00 96.88           C  
ATOM   1577  O   ALA A 207      25.409  -1.823 -11.328  1.00 96.88           O  
ATOM   1578  N   TYR A 208      25.018  -3.997 -11.685  1.00 97.25           N  
ATOM   1579  CA  TYR A 208      24.545  -4.260 -10.314  1.00 97.25           C  
ATOM   1580  C   TYR A 208      25.657  -4.215  -9.252  1.00 97.25           C  
ATOM   1581  CB  TYR A 208      23.786  -5.594 -10.263  1.00 97.25           C  
ATOM   1582  O   TYR A 208      25.366  -4.085  -8.066  1.00 97.25           O  
ATOM   1583  CG  TYR A 208      22.368  -5.499 -10.791  1.00 97.25           C  
ATOM   1584  CD1 TYR A 208      21.375  -4.871 -10.014  1.00 97.25           C  
ATOM   1585  CD2 TYR A 208      22.040  -6.017 -12.056  1.00 97.25           C  
ATOM   1586  CE1 TYR A 208      20.072  -4.711 -10.525  1.00 97.25           C  
ATOM   1587  CE2 TYR A 208      20.737  -5.873 -12.563  1.00 97.25           C  
ATOM   1588  OH  TYR A 208      18.532  -4.977 -12.353  1.00 97.25           O  
ATOM   1589  CZ  TYR A 208      19.761  -5.192 -11.813  1.00 97.25           C  
ATOM   1590  N   SER A 209      26.929  -4.296  -9.649  1.00 96.81           N  
ATOM   1591  CA  SER A 209      28.091  -4.120  -8.763  1.00 96.81           C  
ATOM   1592  C   SER A 209      28.628  -2.684  -8.725  1.00 96.81           C  
ATOM   1593  CB  SER A 209      29.205  -5.101  -9.145  1.00 96.81           C  
ATOM   1594  O   SER A 209      29.607  -2.425  -8.032  1.00 96.81           O  
ATOM   1595  OG  SER A 209      28.765  -6.437  -8.968  1.00 96.81           O  
ATOM   1596  N   SER A 210      28.004  -1.742  -9.436  1.00 96.44           N  
ATOM   1597  CA  SER A 210      28.464  -0.347  -9.531  1.00 96.44           C  
ATOM   1598  C   SER A 210      28.209   0.498  -8.275  1.00 96.44           C  
ATOM   1599  CB  SER A 210      27.773   0.332 -10.713  1.00 96.44           C  
ATOM   1600  O   SER A 210      28.719   1.611  -8.169  1.00 96.44           O  
ATOM   1601  OG  SER A 210      26.395   0.446 -10.417  1.00 96.44           O  
ATOM   1602  N   GLY A 211      27.380   0.009  -7.344  1.00 95.62           N  
ATOM   1603  CA  GLY A 211      26.860   0.804  -6.227  1.00 95.62           C  
ATOM   1604  C   GLY A 211      25.730   1.766  -6.619  1.00 95.62           C  
ATOM   1605  O   GLY A 211      25.268   2.533  -5.776  1.00 95.62           O  
ATOM   1606  N   LYS A 212      25.266   1.730  -7.876  1.00 96.69           N  
ATOM   1607  CA  LYS A 212      24.107   2.487  -8.364  1.00 96.69           C  
ATOM   1608  C   LYS A 212      22.891   1.580  -8.559  1.00 96.69           C  
ATOM   1609  CB  LYS A 212      24.451   3.194  -9.686  1.00 96.69           C  
ATOM   1610  O   LYS A 212      23.057   0.401  -8.885  1.00 96.69           O  
ATOM   1611  CG  LYS A 212      25.646   4.154  -9.601  1.00 96.69           C  
ATOM   1612  CD  LYS A 212      25.407   5.281  -8.593  1.00 96.69           C  
ATOM   1613  CE  LYS A 212      26.538   6.303  -8.686  1.00 96.69           C  
ATOM   1614  NZ  LYS A 212      26.074   7.625  -8.210  1.00 96.69           N  
ATOM   1615  N   PRO A 213      21.662   2.114  -8.427  1.00 97.75           N  
ATOM   1616  CA  PRO A 213      20.478   1.448  -8.948  1.00 97.75           C  
ATOM   1617  C   PRO A 213      20.679   1.075 -10.422  1.00 97.75           C  
ATOM   1618  CB  PRO A 213      19.323   2.436  -8.746  1.00 97.75           C  
ATOM   1619  O   PRO A 213      21.157   1.879 -11.227  1.00 97.75           O  
ATOM   1620  CG  PRO A 213      19.795   3.300  -7.580  1.00 97.75           C  
ATOM   1621  CD  PRO A 213      21.299   3.392  -7.830  1.00 97.75           C  
ATOM   1622  N   ALA A 214      20.308  -0.149 -10.781  1.00 97.75           N  
ATOM   1623  CA  ALA A 214      20.421  -0.651 -12.142  1.00 97.75           C  
ATOM   1624  C   ALA A 214      19.141  -1.383 -12.550  1.00 97.75           C  
ATOM   1625  CB  ALA A 214      21.670  -1.536 -12.258  1.00 97.75           C  
ATOM   1626  O   ALA A 214      18.542  -2.106 -11.749  1.00 97.75           O  
ATOM   1627  N   LEU A 215      18.748  -1.211 -13.810  1.00 97.88           N  
ATOM   1628  CA  LEU A 215      17.751  -2.016 -14.508  1.00 97.88           C  
ATOM   1629  C   LEU A 215      18.499  -2.821 -15.569  1.00 97.88           C  
ATOM   1630  CB  LEU A 215      16.654  -1.126 -15.119  1.00 97.88           C  
ATOM   1631  O   LEU A 215      18.846  -2.311 -16.638  1.00 97.88           O  
ATOM   1632  CG  LEU A 215      15.891  -0.240 -14.119  1.00 97.88           C  
ATOM   1633  CD1 LEU A 215      14.889   0.650 -14.844  1.00 97.88           C  
ATOM   1634  CD2 LEU A 215      15.109  -1.055 -13.096  1.00 97.88           C  
ATOM   1635  N   GLY A 216      18.835  -4.056 -15.215  1.00 94.94           N  
ATOM   1636  CA  GLY A 216      19.491  -4.997 -16.109  1.00 94.94           C  
ATOM   1637  C   GLY A 216      18.518  -5.943 -16.795  1.00 94.94           C  
ATOM   1638  O   GLY A 216      17.336  -6.003 -16.461  1.00 94.94           O  
ATOM   1639  N   VAL A 217      19.069  -6.701 -17.736  1.00 95.56           N  
ATOM   1640  CA  VAL A 217      18.399  -7.804 -18.434  1.00 95.56           C  
ATOM   1641  C   VAL A 217      19.069  -9.138 -18.084  1.00 95.56           C  
ATOM   1642  CB  VAL A 217      18.363  -7.544 -19.956  1.00 95.56           C  
ATOM   1643  O   VAL A 217      20.076  -9.178 -17.373  1.00 95.56           O  
ATOM   1644  CG1 VAL A 217      17.673  -6.211 -20.279  1.00 95.56           C  
ATOM   1645  CG2 VAL A 217      19.761  -7.522 -20.595  1.00 95.56           C  
ATOM   1646  N   GLY A 218      18.543 -10.242 -18.599  1.00 90.62           N  
ATOM   1647  CA  GLY A 218      19.176 -11.560 -18.533  1.00 90.62           C  
ATOM   1648  C   GLY A 218      19.240 -12.227 -19.910  1.00 90.62           C  
ATOM   1649  O   GLY A 218      18.646 -11.719 -20.859  1.00 90.62           O  
ATOM   1650  N   PRO A 219      19.965 -13.349 -20.038  1.00 91.25           N  
ATOM   1651  CA  PRO A 219      19.900 -14.190 -21.232  1.00 91.25           C  
ATOM   1652  C   PRO A 219      18.509 -14.821 -21.386  1.00 91.25           C  
ATOM   1653  CB  PRO A 219      20.989 -15.245 -21.037  1.00 91.25           C  
ATOM   1654  O   PRO A 219      17.831 -15.095 -20.389  1.00 91.25           O  
ATOM   1655  CG  PRO A 219      21.077 -15.384 -19.516  1.00 91.25           C  
ATOM   1656  CD  PRO A 219      20.778 -13.977 -19.006  1.00 91.25           C  
ATOM   1657  N   GLY A 220      18.085 -15.060 -22.627  1.00 90.69           N  
ATOM   1658  CA  GLY A 220      16.794 -15.668 -22.938  1.00 90.69           C  
ATOM   1659  C   GLY A 220      16.946 -17.074 -23.510  1.00 90.69           C  
ATOM   1660  O   GLY A 220      17.067 -17.262 -24.718  1.00 90.69           O  
ATOM   1661  N   ASN A 221      16.894 -18.095 -22.648  1.00 96.00           N  
ATOM   1662  CA  ASN A 221      16.825 -19.493 -23.085  1.00 96.00           C  
ATOM   1663  C   ASN A 221      15.377 -19.979 -23.255  1.00 96.00           C  
ATOM   1664  CB  ASN A 221      17.682 -20.414 -22.207  1.00 96.00           C  
ATOM   1665  O   ASN A 221      14.911 -20.829 -22.501  1.00 96.00           O  
ATOM   1666  CG  ASN A 221      17.906 -21.748 -22.900  1.00 96.00           C  
ATOM   1667  ND2 ASN A 221      18.167 -22.796 -22.166  1.00 96.00           N  
ATOM   1668  OD1 ASN A 221      17.906 -21.854 -24.118  1.00 96.00           O  
ATOM   1669  N   VAL A 222      14.647 -19.378 -24.196  1.00 98.31           N  
ATOM   1670  CA  VAL A 222      13.183 -19.481 -24.288  1.00 98.31           C  
ATOM   1671  C   VAL A 222      12.709 -20.857 -24.790  1.00 98.31           C  
ATOM   1672  CB  VAL A 222      12.634 -18.354 -25.184  1.00 98.31           C  
ATOM   1673  O   VAL A 222      12.971 -21.191 -25.951  1.00 98.31           O  
ATOM   1674  CG1 VAL A 222      11.107 -18.421 -25.257  1.00 98.31           C  
ATOM   1675  CG2 VAL A 222      13.086 -16.980 -24.665  1.00 98.31           C  
ATOM   1676  N   PRO A 223      11.987 -21.660 -23.983  1.00 98.44           N  
ATOM   1677  CA  PRO A 223      11.330 -22.867 -24.474  1.00 98.44           C  
ATOM   1678  C   PRO A 223       9.988 -22.532 -25.143  1.00 98.44           C  
ATOM   1679  CB  PRO A 223      11.141 -23.735 -23.233  1.00 98.44           C  
ATOM   1680  O   PRO A 223       9.232 -21.703 -24.632  1.00 98.44           O  
ATOM   1681  CG  PRO A 223      10.892 -22.711 -22.128  1.00 98.44           C  
ATOM   1682  CD  PRO A 223      11.757 -21.520 -22.545  1.00 98.44           C  
ATOM   1683  N   CYS A 224       9.681 -23.213 -26.248  1.00 98.69           N  
ATOM   1684  CA  CYS A 224       8.379 -23.184 -26.911  1.00 98.69           C  
ATOM   1685  C   CYS A 224       7.694 -24.539 -26.800  1.00 98.69           C  
ATOM   1686  CB  CYS A 224       8.570 -22.736 -28.367  1.00 98.69           C  
ATOM   1687  O   CYS A 224       8.147 -25.502 -27.411  1.00 98.69           O  
ATOM   1688  SG  CYS A 224       7.004 -22.810 -29.288  1.00 98.69           S  
ATOM   1689  N   TYR A 225       6.626 -24.623 -26.010  1.00 98.81           N  
ATOM   1690  CA  TYR A 225       5.854 -25.850 -25.848  1.00 98.81           C  
ATOM   1691  C   TYR A 225       4.623 -25.839 -26.756  1.00 98.81           C  
ATOM   1692  CB  TYR A 225       5.512 -26.058 -24.368  1.00 98.81           C  
ATOM   1693  O   TYR A 225       3.752 -24.989 -26.605  1.00 98.81           O  
ATOM   1694  CG  TYR A 225       4.709 -27.310 -24.068  1.00 98.81           C  
ATOM   1695  CD1 TYR A 225       3.698 -27.275 -23.089  1.00 98.81           C  
ATOM   1696  CD2 TYR A 225       4.948 -28.503 -24.780  1.00 98.81           C  
ATOM   1697  CE1 TYR A 225       2.887 -28.404 -22.882  1.00 98.81           C  
ATOM   1698  CE2 TYR A 225       4.124 -29.622 -24.598  1.00 98.81           C  
ATOM   1699  OH  TYR A 225       2.202 -30.585 -23.554  1.00 98.81           O  
ATOM   1700  CZ  TYR A 225       3.071 -29.559 -23.670  1.00 98.81           C  
ATOM   1701  N   ILE A 226       4.555 -26.773 -27.701  1.00 98.81           N  
ATOM   1702  CA  ILE A 226       3.396 -27.004 -28.564  1.00 98.81           C  
ATOM   1703  C   ILE A 226       2.655 -28.218 -28.001  1.00 98.81           C  
ATOM   1704  CB  ILE A 226       3.811 -27.164 -30.045  1.00 98.81           C  
ATOM   1705  O   ILE A 226       3.053 -29.364 -28.223  1.00 98.81           O  
ATOM   1706  CG1 ILE A 226       4.695 -25.981 -30.512  1.00 98.81           C  
ATOM   1707  CG2 ILE A 226       2.545 -27.262 -30.919  1.00 98.81           C  
ATOM   1708  CD1 ILE A 226       5.147 -26.057 -31.976  1.00 98.81           C  
ATOM   1709  N   GLU A 227       1.609 -27.938 -27.231  1.00 98.69           N  
ATOM   1710  CA  GLU A 227       0.740 -28.945 -26.625  1.00 98.69           C  
ATOM   1711  C   GLU A 227      -0.296 -29.431 -27.644  1.00 98.69           C  
ATOM   1712  CB  GLU A 227       0.110 -28.351 -25.357  1.00 98.69           C  
ATOM   1713  O   GLU A 227      -0.686 -28.701 -28.556  1.00 98.69           O  
ATOM   1714  CG  GLU A 227      -0.734 -29.337 -24.522  1.00 98.69           C  
ATOM   1715  CD  GLU A 227      -2.215 -29.406 -24.898  1.00 98.69           C  
ATOM   1716  OE1 GLU A 227      -2.923 -30.359 -24.503  1.00 98.69           O  
ATOM   1717  OE2 GLU A 227      -2.696 -28.452 -25.549  1.00 98.69           O  
ATOM   1718  N   LYS A 228      -0.752 -30.674 -27.505  1.00 98.12           N  
ATOM   1719  CA  LYS A 228      -1.605 -31.358 -28.488  1.00 98.12           C  
ATOM   1720  C   LYS A 228      -2.903 -30.648 -28.881  1.00 98.12           C  
ATOM   1721  CB  LYS A 228      -1.905 -32.762 -27.976  1.00 98.12           C  
ATOM   1722  O   LYS A 228      -3.404 -30.900 -29.973  1.00 98.12           O  
ATOM   1723  CG  LYS A 228      -2.642 -32.751 -26.628  1.00 98.12           C  
ATOM   1724  CD  LYS A 228      -2.950 -34.194 -26.293  1.00 98.12           C  
ATOM   1725  CE  LYS A 228      -3.498 -34.394 -24.891  1.00 98.12           C  
ATOM   1726  NZ  LYS A 228      -3.624 -35.856 -24.701  1.00 98.12           N  
ATOM   1727  N   SER A 229      -3.462 -29.773 -28.041  1.00 98.44           N  
ATOM   1728  CA  SER A 229      -4.662 -28.997 -28.394  1.00 98.44           C  
ATOM   1729  C   SER A 229      -4.364 -27.746 -29.226  1.00 98.44           C  
ATOM   1730  CB  SER A 229      -5.483 -28.642 -27.151  1.00 98.44           C  
ATOM   1731  O   SER A 229      -5.292 -27.060 -29.651  1.00 98.44           O  
ATOM   1732  OG  SER A 229      -4.882 -27.607 -26.407  1.00 98.44           O  
ATOM   1733  N   ALA A 230      -3.090 -27.421 -29.460  1.00 98.44           N  
ATOM   1734  CA  ALA A 230      -2.686 -26.235 -30.195  1.00 98.44           C  
ATOM   1735  C   ALA A 230      -3.219 -26.207 -31.632  1.00 98.44           C  
ATOM   1736  CB  ALA A 230      -1.157 -26.161 -30.226  1.00 98.44           C  
ATOM   1737  O   ALA A 230      -3.279 -27.214 -32.338  1.00 98.44           O  
ATOM   1738  N   ASN A 231      -3.452 -24.997 -32.140  1.00 98.56           N  
ATOM   1739  CA  ASN A 231      -3.492 -24.777 -33.580  1.00 98.56           C  
ATOM   1740  C   ASN A 231      -2.080 -24.961 -34.168  1.00 98.56           C  
ATOM   1741  CB  ASN A 231      -4.096 -23.393 -33.856  1.00 98.56           C  
ATOM   1742  O   ASN A 231      -1.272 -24.029 -34.159  1.00 98.56           O  
ATOM   1743  CG  ASN A 231      -4.279 -23.117 -35.340  1.00 98.56           C  
ATOM   1744  ND2 ASN A 231      -5.329 -22.415 -35.690  1.00 98.56           N  
ATOM   1745  OD1 ASN A 231      -3.499 -23.497 -36.203  1.00 98.56           O  
ATOM   1746  N   ILE A 232      -1.798 -26.161 -34.683  1.00 98.44           N  
ATOM   1747  CA  ILE A 232      -0.472 -26.577 -35.170  1.00 98.44           C  
ATOM   1748  C   ILE A 232       0.071 -25.632 -36.246  1.00 98.44           C  
ATOM   1749  CB  ILE A 232      -0.539 -28.039 -35.680  1.00 98.44           C  
ATOM   1750  O   ILE A 232       1.235 -25.236 -36.189  1.00 98.44           O  
ATOM   1751  CG1 ILE A 232      -0.791 -28.992 -34.489  1.00 98.44           C  
ATOM   1752  CG2 ILE A 232       0.748 -28.426 -36.435  1.00 98.44           C  
ATOM   1753  CD1 ILE A 232      -1.124 -30.428 -34.904  1.00 98.44           C  
ATOM   1754  N   LYS A 233      -0.766 -25.216 -37.205  1.00 98.31           N  
ATOM   1755  CA  LYS A 233      -0.333 -24.317 -38.286  1.00 98.31           C  
ATOM   1756  C   LYS A 233       0.116 -22.966 -37.746  1.00 98.31           C  
ATOM   1757  CB  LYS A 233      -1.423 -24.151 -39.350  1.00 98.31           C  
ATOM   1758  O   LYS A 233       1.199 -22.512 -38.101  1.00 98.31           O  
ATOM   1759  CG  LYS A 233      -1.607 -25.433 -40.170  1.00 98.31           C  
ATOM   1760  CD  LYS A 233      -2.650 -25.222 -41.270  1.00 98.31           C  
ATOM   1761  CE  LYS A 233      -2.795 -26.519 -42.069  1.00 98.31           C  
ATOM   1762  NZ  LYS A 233      -3.833 -26.398 -43.121  1.00 98.31           N  
ATOM   1763  N   ARG A 234      -0.677 -22.361 -36.852  1.00 98.44           N  
ATOM   1764  CA  ARG A 234      -0.303 -21.108 -36.181  1.00 98.44           C  
ATOM   1765  C   ARG A 234       0.972 -21.296 -35.361  1.00 98.44           C  
ATOM   1766  CB  ARG A 234      -1.472 -20.590 -35.328  1.00 98.44           C  
ATOM   1767  O   ARG A 234       1.901 -20.523 -35.531  1.00 98.44           O  
ATOM   1768  CG  ARG A 234      -1.127 -19.258 -34.635  1.00 98.44           C  
ATOM   1769  CD  ARG A 234      -2.273 -18.712 -33.772  1.00 98.44           C  
ATOM   1770  NE  ARG A 234      -2.562 -19.614 -32.641  1.00 98.44           N  
ATOM   1771  NH1 ARG A 234      -4.741 -19.011 -32.180  1.00 98.44           N  
ATOM   1772  NH2 ARG A 234      -3.791 -20.687 -31.076  1.00 98.44           N  
ATOM   1773  CZ  ARG A 234      -3.695 -19.759 -31.978  1.00 98.44           C  
ATOM   1774  N   ALA A 235       1.045 -22.347 -34.543  1.00 98.62           N  
ATOM   1775  CA  ALA A 235       2.194 -22.604 -33.676  1.00 98.62           C  
ATOM   1776  C   ALA A 235       3.514 -22.722 -34.455  1.00 98.62           C  
ATOM   1777  CB  ALA A 235       1.906 -23.867 -32.855  1.00 98.62           C  
ATOM   1778  O   ALA A 235       4.509 -22.098 -34.096  1.00 98.62           O  
ATOM   1779  N   VAL A 236       3.520 -23.468 -35.564  1.00 98.69           N  
ATOM   1780  CA  VAL A 236       4.713 -23.608 -36.412  1.00 98.69           C  
ATOM   1781  C   VAL A 236       5.048 -22.300 -37.134  1.00 98.69           C  
ATOM   1782  CB  VAL A 236       4.545 -24.776 -37.400  1.00 98.69           C  
ATOM   1783  O   VAL A 236       6.222 -21.940 -37.220  1.00 98.69           O  
ATOM   1784  CG1 VAL A 236       5.718 -24.876 -38.381  1.00 98.69           C  
ATOM   1785  CG2 VAL A 236       4.491 -26.107 -36.641  1.00 98.69           C  
ATOM   1786  N   SER A 237       4.050 -21.571 -37.641  1.00 98.38           N  
ATOM   1787  CA  SER A 237       4.272 -20.265 -38.273  1.00 98.38           C  
ATOM   1788  C   SER A 237       4.849 -19.239 -37.297  1.00 98.38           C  
ATOM   1789  CB  SER A 237       2.972 -19.728 -38.876  1.00 98.38           C  
ATOM   1790  O   SER A 237       5.821 -18.573 -37.645  1.00 98.38           O  
ATOM   1791  OG  SER A 237       2.599 -20.505 -40.001  1.00 98.38           O  
ATOM   1792  N   ASP A 238       4.306 -19.156 -36.084  1.00 98.56           N  
ATOM   1793  CA  ASP A 238       4.747 -18.249 -35.020  1.00 98.56           C  
ATOM   1794  C   ASP A 238       6.183 -18.558 -34.580  1.00 98.56           C  
ATOM   1795  CB  ASP A 238       3.798 -18.383 -33.818  1.00 98.56           C  
ATOM   1796  O   ASP A 238       7.028 -17.659 -34.527  1.00 98.56           O  
ATOM   1797  CG  ASP A 238       2.408 -17.767 -34.016  1.00 98.56           C  
ATOM   1798  OD1 ASP A 238       2.197 -17.053 -35.021  1.00 98.56           O  
ATOM   1799  OD2 ASP A 238       1.564 -17.994 -33.117  1.00 98.56           O  
ATOM   1800  N   LEU A 239       6.484 -19.841 -34.346  1.00 98.56           N  
ATOM   1801  CA  LEU A 239       7.823 -20.324 -34.009  1.00 98.56           C  
ATOM   1802  C   LEU A 239       8.846 -19.917 -35.074  1.00 98.56           C  
ATOM   1803  CB  LEU A 239       7.754 -21.858 -33.866  1.00 98.56           C  
ATOM   1804  O   LEU A 239       9.916 -19.400 -34.751  1.00 98.56           O  
ATOM   1805  CG  LEU A 239       9.111 -22.561 -33.682  1.00 98.56           C  
ATOM   1806  CD1 LEU A 239       9.766 -22.195 -32.353  1.00 98.56           C  
ATOM   1807  CD2 LEU A 239       8.915 -24.074 -33.740  1.00 98.56           C  
ATOM   1808  N   ILE A 240       8.533 -20.151 -36.353  1.00 98.44           N  
ATOM   1809  CA  ILE A 240       9.447 -19.826 -37.452  1.00 98.44           C  
ATOM   1810  C   ILE A 240       9.597 -18.312 -37.580  1.00 98.44           C  
ATOM   1811  CB  ILE A 240       9.019 -20.508 -38.769  1.00 98.44           C  
ATOM   1812  O   ILE A 240      10.728 -17.839 -37.627  1.00 98.44           O  
ATOM   1813  CG1 ILE A 240       9.181 -22.039 -38.621  1.00 98.44           C  
ATOM   1814  CG2 ILE A 240       9.856 -20.006 -39.966  1.00 98.44           C  
ATOM   1815  CD1 ILE A 240       8.603 -22.836 -39.791  1.00 98.44           C  
ATOM   1816  N   LEU A 241       8.489 -17.562 -37.575  1.00 98.19           N  
ATOM   1817  CA  LEU A 241       8.479 -16.100 -37.653  1.00 98.19           C  
ATOM   1818  C   LEU A 241       9.404 -15.485 -36.601  1.00 98.19           C  
ATOM   1819  CB  LEU A 241       7.028 -15.606 -37.475  1.00 98.19           C  
ATOM   1820  O   LEU A 241      10.308 -14.723 -36.942  1.00 98.19           O  
ATOM   1821  CG  LEU A 241       6.874 -14.080 -37.328  1.00 98.19           C  
ATOM   1822  CD1 LEU A 241       7.366 -13.333 -38.568  1.00 98.19           C  
ATOM   1823  CD2 LEU A 241       5.408 -13.725 -37.097  1.00 98.19           C  
ATOM   1824  N   SER A 242       9.202 -15.841 -35.333  1.00 98.00           N  
ATOM   1825  CA  SER A 242       9.996 -15.318 -34.223  1.00 98.00           C  
ATOM   1826  C   SER A 242      11.462 -15.735 -34.327  1.00 98.00           C  
ATOM   1827  CB  SER A 242       9.391 -15.808 -32.914  1.00 98.00           C  
ATOM   1828  O   SER A 242      12.354 -14.899 -34.170  1.00 98.00           O  
ATOM   1829  OG  SER A 242      10.257 -15.549 -31.831  1.00 98.00           O  
ATOM   1830  N   LYS A 243      11.738 -17.009 -34.630  1.00 98.19           N  
ATOM   1831  CA  LYS A 243      13.109 -17.525 -34.662  1.00 98.19           C  
ATOM   1832  C   LYS A 243      13.941 -16.960 -35.807  1.00 98.19           C  
ATOM   1833  CB  LYS A 243      13.064 -19.062 -34.705  1.00 98.19           C  
ATOM   1834  O   LYS A 243      15.147 -16.769 -35.638  1.00 98.19           O  
ATOM   1835  CG  LYS A 243      14.451 -19.705 -34.559  1.00 98.19           C  
ATOM   1836  CD  LYS A 243      14.961 -19.512 -33.133  1.00 98.19           C  
ATOM   1837  CE  LYS A 243      16.474 -19.428 -33.081  1.00 98.19           C  
ATOM   1838  NZ  LYS A 243      16.913 -18.907 -31.769  1.00 98.19           N  
ATOM   1839  N   THR A 244      13.327 -16.711 -36.962  1.00 98.00           N  
ATOM   1840  CA  THR A 244      14.031 -16.174 -38.134  1.00 98.00           C  
ATOM   1841  C   THR A 244      14.149 -14.658 -38.120  1.00 98.00           C  
ATOM   1842  CB  THR A 244      13.404 -16.633 -39.455  1.00 98.00           C  
ATOM   1843  O   THR A 244      15.006 -14.134 -38.824  1.00 98.00           O  
ATOM   1844  CG2 THR A 244      13.460 -18.151 -39.604  1.00 98.00           C  
ATOM   1845  OG1 THR A 244      12.054 -16.253 -39.595  1.00 98.00           O  
ATOM   1846  N   PHE A 245      13.344 -13.955 -37.317  1.00 98.12           N  
ATOM   1847  CA  PHE A 245      13.357 -12.495 -37.264  1.00 98.12           C  
ATOM   1848  C   PHE A 245      14.731 -11.955 -36.848  1.00 98.12           C  
ATOM   1849  CB  PHE A 245      12.252 -12.000 -36.328  1.00 98.12           C  
ATOM   1850  O   PHE A 245      15.249 -12.254 -35.767  1.00 98.12           O  
ATOM   1851  CG  PHE A 245      12.069 -10.499 -36.363  1.00 98.12           C  
ATOM   1852  CD1 PHE A 245      12.479  -9.704 -35.278  1.00 98.12           C  
ATOM   1853  CD2 PHE A 245      11.484  -9.897 -37.492  1.00 98.12           C  
ATOM   1854  CE1 PHE A 245      12.285  -8.312 -35.316  1.00 98.12           C  
ATOM   1855  CE2 PHE A 245      11.302  -8.505 -37.535  1.00 98.12           C  
ATOM   1856  CZ  PHE A 245      11.697  -7.713 -36.445  1.00 98.12           C  
ATOM   1857  N   ASP A 246      15.337 -11.173 -37.738  1.00 97.62           N  
ATOM   1858  CA  ASP A 246      16.696 -10.642 -37.661  1.00 97.62           C  
ATOM   1859  C   ASP A 246      17.734 -11.753 -37.400  1.00 97.62           C  
ATOM   1860  CB  ASP A 246      16.720  -9.439 -36.692  1.00 97.62           C  
ATOM   1861  O   ASP A 246      18.680 -11.575 -36.634  1.00 97.62           O  
ATOM   1862  CG  ASP A 246      17.920  -8.500 -36.865  1.00 97.62           C  
ATOM   1863  OD1 ASP A 246      18.502  -8.389 -37.958  1.00 97.62           O  
ATOM   1864  OD2 ASP A 246      18.290  -7.763 -35.919  1.00 97.62           O  
ATOM   1865  N   ASN A 247      17.531 -12.934 -38.003  1.00 97.69           N  
ATOM   1866  CA  ASN A 247      18.281 -14.175 -37.757  1.00 97.69           C  
ATOM   1867  C   ASN A 247      18.343 -14.573 -36.270  1.00 97.69           C  
ATOM   1868  CB  ASN A 247      19.664 -14.124 -38.437  1.00 97.69           C  
ATOM   1869  O   ASN A 247      19.361 -15.076 -35.794  1.00 97.69           O  
ATOM   1870  CG  ASN A 247      19.608 -14.128 -39.948  1.00 97.69           C  
ATOM   1871  ND2 ASN A 247      20.564 -13.504 -40.593  1.00 97.69           N  
ATOM   1872  OD1 ASN A 247      18.748 -14.723 -40.569  1.00 97.69           O  
ATOM   1873  N   GLY A 248      17.269 -14.342 -35.513  1.00 95.88           N  
ATOM   1874  CA  GLY A 248      17.126 -14.832 -34.142  1.00 95.88           C  
ATOM   1875  C   GLY A 248      17.961 -14.083 -33.103  1.00 95.88           C  
ATOM   1876  O   GLY A 248      18.232 -14.636 -32.039  1.00 95.88           O  
ATOM   1877  N   VAL A 249      18.385 -12.843 -33.377  1.00 94.81           N  
ATOM   1878  CA  VAL A 249      19.200 -12.039 -32.435  1.00 94.81           C  
ATOM   1879  C   VAL A 249      18.400 -11.385 -31.305  1.00 94.81           C  
ATOM   1880  CB  VAL A 249      20.040 -10.967 -33.146  1.00 94.81           C  
ATOM   1881  O   VAL A 249      18.982 -10.753 -30.420  1.00 94.81           O  
ATOM   1882  CG1 VAL A 249      20.994 -11.584 -34.162  1.00 94.81           C  
ATOM   1883  CG2 VAL A 249      19.181  -9.882 -33.796  1.00 94.81           C  
ATOM   1884  N   ILE A 250      17.071 -11.499 -31.324  1.00 95.06           N  
ATOM   1885  CA  ILE A 250      16.225 -11.085 -30.204  1.00 95.06           C  
ATOM   1886  C   ILE A 250      16.357 -12.132 -29.091  1.00 95.06           C  
ATOM   1887  CB  ILE A 250      14.766 -10.865 -30.666  1.00 95.06           C  
ATOM   1888  O   ILE A 250      16.147 -13.322 -29.321  1.00 95.06           O  
ATOM   1889  CG1 ILE A 250      14.644  -9.800 -31.784  1.00 95.06           C  
ATOM   1890  CG2 ILE A 250      13.866 -10.484 -29.478  1.00 95.06           C  
ATOM   1891  CD1 ILE A 250      15.139  -8.392 -31.419  1.00 95.06           C  
ATOM   1892  N   CYS A 251      16.691 -11.690 -27.877  1.00 93.56           N  
ATOM   1893  CA  CYS A 251      16.873 -12.561 -26.708  1.00 93.56           C  
ATOM   1894  C   CYS A 251      15.606 -13.346 -26.342  1.00 93.56           C  
ATOM   1895  CB  CYS A 251      17.356 -11.708 -25.526  1.00 93.56           C  
ATOM   1896  O   CYS A 251      15.689 -14.461 -25.849  1.00 93.56           O  
ATOM   1897  SG  CYS A 251      16.279 -10.262 -25.264  1.00 93.56           S  
ATOM   1898  N   ALA A 252      14.426 -12.802 -26.641  1.00 96.69           N  
ATOM   1899  CA  ALA A 252      13.163 -13.506 -26.465  1.00 96.69           C  
ATOM   1900  C   ALA A 252      12.851 -14.549 -27.558  1.00 96.69           C  
ATOM   1901  CB  ALA A 252      12.047 -12.473 -26.362  1.00 96.69           C  
ATOM   1902  O   ALA A 252      11.803 -15.185 -27.479  1.00 96.69           O  
ATOM   1903  N   SER A 253      13.703 -14.729 -28.572  1.00 97.31           N  
ATOM   1904  CA  SER A 253      13.478 -15.752 -29.599  1.00 97.31           C  
ATOM   1905  C   SER A 253      13.599 -17.159 -29.019  1.00 97.31           C  
ATOM   1906  CB  SER A 253      14.400 -15.584 -30.815  1.00 97.31           C  
ATOM   1907  O   SER A 253      14.415 -17.424 -28.131  1.00 97.31           O  
ATOM   1908  OG  SER A 253      15.765 -15.817 -30.501  1.00 97.31           O  
ATOM   1909  N   GLU A 254      12.802 -18.076 -29.553  1.00 98.25           N  
ATOM   1910  CA  GLU A 254      12.738 -19.470 -29.139  1.00 98.25           C  
ATOM   1911  C   GLU A 254      14.119 -20.121 -29.256  1.00 98.25           C  
ATOM   1912  CB  GLU A 254      11.693 -20.256 -29.955  1.00 98.25           C  
ATOM   1913  O   GLU A 254      14.872 -19.915 -30.209  1.00 98.25           O  
ATOM   1914  CG  GLU A 254      10.237 -19.777 -29.772  1.00 98.25           C  
ATOM   1915  CD  GLU A 254       9.842 -18.561 -30.620  1.00 98.25           C  
ATOM   1916  OE1 GLU A 254       8.663 -18.155 -30.588  1.00 98.25           O  
ATOM   1917  OE2 GLU A 254      10.735 -17.953 -31.253  1.00 98.25           O  
ATOM   1918  N   GLN A 255      14.484 -20.919 -28.265  1.00 98.12           N  
ATOM   1919  CA  GLN A 255      15.732 -21.678 -28.248  1.00 98.12           C  
ATOM   1920  C   GLN A 255      15.481 -23.174 -28.390  1.00 98.12           C  
ATOM   1921  CB  GLN A 255      16.520 -21.341 -26.979  1.00 98.12           C  
ATOM   1922  O   GLN A 255      16.373 -23.890 -28.859  1.00 98.12           O  
ATOM   1923  CG  GLN A 255      16.859 -19.847 -26.879  1.00 98.12           C  
ATOM   1924  CD  GLN A 255      17.577 -19.265 -28.088  1.00 98.12           C  
ATOM   1925  NE2 GLN A 255      17.199 -18.084 -28.519  1.00 98.12           N  
ATOM   1926  OE1 GLN A 255      18.502 -19.845 -28.646  1.00 98.12           O  
ATOM   1927  N   ALA A 256      14.273 -23.631 -28.066  1.00 98.19           N  
ATOM   1928  CA  ALA A 256      13.806 -24.962 -28.403  1.00 98.19           C  
ATOM   1929  C   ALA A 256      12.311 -24.999 -28.696  1.00 98.19           C  
ATOM   1930  CB  ALA A 256      14.086 -25.914 -27.253  1.00 98.19           C  
ATOM   1931  O   ALA A 256      11.562 -24.158 -28.204  1.00 98.19           O  
ATOM   1932  N   VAL A 257      11.907 -26.035 -29.423  1.00 98.62           N  
ATOM   1933  CA  VAL A 257      10.526 -26.495 -29.524  1.00 98.62           C  
ATOM   1934  C   VAL A 257      10.377 -27.819 -28.771  1.00 98.62           C  
ATOM   1935  CB  VAL A 257      10.075 -26.552 -30.992  1.00 98.62           C  
ATOM   1936  O   VAL A 257      11.207 -28.720 -28.890  1.00 98.62           O  
ATOM   1937  CG1 VAL A 257      10.826 -27.593 -31.832  1.00 98.62           C  
ATOM   1938  CG2 VAL A 257       8.569 -26.774 -31.094  1.00 98.62           C  
ATOM   1939  N   ILE A 258       9.338 -27.918 -27.956  1.00 98.75           N  
ATOM   1940  CA  ILE A 258       8.951 -29.080 -27.158  1.00 98.75           C  
ATOM   1941  C   ILE A 258       7.559 -29.458 -27.651  1.00 98.75           C  
ATOM   1942  CB  ILE A 258       8.962 -28.721 -25.656  1.00 98.75           C  
ATOM   1943  O   ILE A 258       6.691 -28.593 -27.714  1.00 98.75           O  
ATOM   1944  CG1 ILE A 258      10.363 -28.270 -25.174  1.00 98.75           C  
ATOM   1945  CG2 ILE A 258       8.490 -29.914 -24.809  1.00 98.75           C  
ATOM   1946  CD1 ILE A 258      10.296 -27.369 -23.940  1.00 98.75           C  
ATOM   1947  N   ILE A 259       7.359 -30.704 -28.067  1.00 98.75           N  
ATOM   1948  CA  ILE A 259       6.159 -31.109 -28.807  1.00 98.75           C  
ATOM   1949  C   ILE A 259       5.587 -32.378 -28.188  1.00 98.75           C  
ATOM   1950  CB  ILE A 259       6.481 -31.337 -30.306  1.00 98.75           C  
ATOM   1951  O   ILE A 259       6.338 -33.335 -27.981  1.00 98.75           O  
ATOM   1952  CG1 ILE A 259       7.320 -30.214 -30.959  1.00 98.75           C  
ATOM   1953  CG2 ILE A 259       5.154 -31.484 -31.067  1.00 98.75           C  
ATOM   1954  CD1 ILE A 259       7.982 -30.627 -32.279  1.00 98.75           C  
ATOM   1955  N   ASP A 260       4.280 -32.407 -27.940  1.00 98.62           N  
ATOM   1956  CA  ASP A 260       3.605 -33.643 -27.534  1.00 98.62           C  
ATOM   1957  C   ASP A 260       3.732 -34.725 -28.614  1.00 98.62           C  
ATOM   1958  CB  ASP A 260       2.123 -33.397 -27.229  1.00 98.62           C  
ATOM   1959  O   ASP A 260       3.583 -34.458 -29.810  1.00 98.62           O  
ATOM   1960  CG  ASP A 260       1.871 -32.722 -25.886  1.00 98.62           C  
ATOM   1961  OD1 ASP A 260       2.799 -32.608 -25.055  1.00 98.62           O  
ATOM   1962  OD2 ASP A 260       0.724 -32.271 -25.693  1.00 98.62           O  
ATOM   1963  N   GLU A 261       3.980 -35.964 -28.192  1.00 98.19           N  
ATOM   1964  CA  GLU A 261       4.184 -37.112 -29.081  1.00 98.19           C  
ATOM   1965  C   GLU A 261       3.023 -37.321 -30.061  1.00 98.19           C  
ATOM   1966  CB  GLU A 261       4.492 -38.376 -28.256  1.00 98.19           C  
ATOM   1967  O   GLU A 261       3.264 -37.639 -31.224  1.00 98.19           O  
ATOM   1968  CG  GLU A 261       3.344 -38.872 -27.353  1.00 98.19           C  
ATOM   1969  CD  GLU A 261       3.703 -40.142 -26.554  1.00 98.19           C  
ATOM   1970  OE1 GLU A 261       2.774 -40.779 -26.008  1.00 98.19           O  
ATOM   1971  OE2 GLU A 261       4.906 -40.495 -26.476  1.00 98.19           O  
ATOM   1972  N   GLU A 262       1.790 -37.037 -29.629  1.00 98.25           N  
ATOM   1973  CA  GLU A 262       0.561 -37.172 -30.422  1.00 98.25           C  
ATOM   1974  C   GLU A 262       0.565 -36.313 -31.700  1.00 98.25           C  
ATOM   1975  CB  GLU A 262      -0.655 -36.783 -29.552  1.00 98.25           C  
ATOM   1976  O   GLU A 262      -0.030 -36.699 -32.704  1.00 98.25           O  
ATOM   1977  CG  GLU A 262      -0.891 -37.715 -28.345  1.00 98.25           C  
ATOM   1978  CD  GLU A 262      -2.097 -37.294 -27.477  1.00 98.25           C  
ATOM   1979  OE1 GLU A 262      -2.037 -37.392 -26.226  1.00 98.25           O  
ATOM   1980  OE2 GLU A 262      -3.130 -36.839 -28.017  1.00 98.25           O  
ATOM   1981  N   ILE A 263       1.244 -35.160 -31.676  1.00 98.44           N  
ATOM   1982  CA  ILE A 263       1.276 -34.189 -32.784  1.00 98.44           C  
ATOM   1983  C   ILE A 263       2.682 -33.996 -33.373  1.00 98.44           C  
ATOM   1984  CB  ILE A 263       0.625 -32.852 -32.363  1.00 98.44           C  
ATOM   1985  O   ILE A 263       2.874 -33.195 -34.293  1.00 98.44           O  
ATOM   1986  CG1 ILE A 263       1.356 -32.200 -31.173  1.00 98.44           C  
ATOM   1987  CG2 ILE A 263      -0.866 -33.063 -32.034  1.00 98.44           C  
ATOM   1988  CD1 ILE A 263       1.080 -30.699 -31.048  1.00 98.44           C  
ATOM   1989  N   ALA A 264       3.684 -34.724 -32.869  1.00 98.19           N  
ATOM   1990  CA  ALA A 264       5.089 -34.526 -33.217  1.00 98.19           C  
ATOM   1991  C   ALA A 264       5.372 -34.710 -34.714  1.00 98.19           C  
ATOM   1992  CB  ALA A 264       5.940 -35.466 -32.357  1.00 98.19           C  
ATOM   1993  O   ALA A 264       6.087 -33.897 -35.304  1.00 98.19           O  
ATOM   1994  N   ASP A 265       4.799 -35.736 -35.344  1.00 98.19           N  
ATOM   1995  CA  ASP A 265       5.014 -36.006 -36.769  1.00 98.19           C  
ATOM   1996  C   ASP A 265       4.425 -34.905 -37.660  1.00 98.19           C  
ATOM   1997  CB  ASP A 265       4.420 -37.374 -37.140  1.00 98.19           C  
ATOM   1998  O   ASP A 265       5.075 -34.466 -38.615  1.00 98.19           O  
ATOM   1999  CG  ASP A 265       5.266 -38.559 -36.660  1.00 98.19           C  
ATOM   2000  OD1 ASP A 265       6.477 -38.355 -36.403  1.00 98.19           O  
ATOM   2001  OD2 ASP A 265       4.707 -39.674 -36.636  1.00 98.19           O  
ATOM   2002  N   GLU A 266       3.229 -34.409 -37.328  1.00 98.38           N  
ATOM   2003  CA  GLU A 266       2.575 -33.322 -38.063  1.00 98.38           C  
ATOM   2004  C   GLU A 266       3.370 -32.017 -37.943  1.00 98.38           C  
ATOM   2005  CB  GLU A 266       1.127 -33.147 -37.575  1.00 98.38           C  
ATOM   2006  O   GLU A 266       3.686 -31.385 -38.956  1.00 98.38           O  
ATOM   2007  CG  GLU A 266       0.378 -32.128 -38.453  1.00 98.38           C  
ATOM   2008  CD  GLU A 266      -1.091 -31.906 -38.062  1.00 98.38           C  
ATOM   2009  OE1 GLU A 266      -1.690 -30.973 -38.652  1.00 98.38           O  
ATOM   2010  OE2 GLU A 266      -1.612 -32.670 -37.224  1.00 98.38           O  
ATOM   2011  N   VAL A 267       3.770 -31.652 -36.721  1.00 98.62           N  
ATOM   2012  CA  VAL A 267       4.575 -30.452 -36.452  1.00 98.62           C  
ATOM   2013  C   VAL A 267       5.913 -30.520 -37.192  1.00 98.62           C  
ATOM   2014  CB  VAL A 267       4.784 -30.283 -34.934  1.00 98.62           C  
ATOM   2015  O   VAL A 267       6.267 -29.586 -37.915  1.00 98.62           O  
ATOM   2016  CG1 VAL A 267       5.779 -29.164 -34.602  1.00 98.62           C  
ATOM   2017  CG2 VAL A 267       3.473 -29.934 -34.219  1.00 98.62           C  
ATOM   2018  N   LYS A 268       6.652 -31.634 -37.080  1.00 98.56           N  
ATOM   2019  CA  LYS A 268       7.959 -31.804 -37.743  1.00 98.56           C  
ATOM   2020  C   LYS A 268       7.833 -31.785 -39.264  1.00 98.56           C  
ATOM   2021  CB  LYS A 268       8.625 -33.113 -37.291  1.00 98.56           C  
ATOM   2022  O   LYS A 268       8.697 -31.219 -39.939  1.00 98.56           O  
ATOM   2023  CG  LYS A 268       9.107 -33.069 -35.833  1.00 98.56           C  
ATOM   2024  CD  LYS A 268       9.684 -34.425 -35.404  1.00 98.56           C  
ATOM   2025  CE  LYS A 268       9.911 -34.425 -33.890  1.00 98.56           C  
ATOM   2026  NZ  LYS A 268      10.507 -35.695 -33.408  1.00 98.56           N  
ATOM   2027  N   LYS A 269       6.773 -32.382 -39.818  1.00 98.50           N  
ATOM   2028  CA  LYS A 269       6.484 -32.326 -41.255  1.00 98.50           C  
ATOM   2029  C   LYS A 269       6.257 -30.885 -41.707  1.00 98.50           C  
ATOM   2030  CB  LYS A 269       5.282 -33.228 -41.563  1.00 98.50           C  
ATOM   2031  O   LYS A 269       6.920 -30.446 -42.644  1.00 98.50           O  
ATOM   2032  CG  LYS A 269       4.922 -33.202 -43.052  1.00 98.50           C  
ATOM   2033  CD  LYS A 269       3.708 -34.092 -43.322  1.00 98.50           C  
ATOM   2034  CE  LYS A 269       3.270 -33.870 -44.768  1.00 98.50           C  
ATOM   2035  NZ  LYS A 269       2.014 -34.587 -45.073  1.00 98.50           N  
ATOM   2036  N   LEU A 270       5.406 -30.137 -41.008  1.00 98.44           N  
ATOM   2037  CA  LEU A 270       5.104 -28.749 -41.356  1.00 98.44           C  
ATOM   2038  C   LEU A 270       6.335 -27.837 -41.226  1.00 98.44           C  
ATOM   2039  CB  LEU A 270       3.936 -28.279 -40.476  1.00 98.44           C  
ATOM   2040  O   LEU A 270       6.584 -26.998 -42.089  1.00 98.44           O  
ATOM   2041  CG  LEU A 270       3.353 -26.925 -40.912  1.00 98.44           C  
ATOM   2042  CD1 LEU A 270       2.759 -26.976 -42.321  1.00 98.44           C  
ATOM   2043  CD2 LEU A 270       2.231 -26.521 -39.960  1.00 98.44           C  
ATOM   2044  N   MET A 271       7.166 -28.044 -40.200  1.00 98.56           N  
ATOM   2045  CA  MET A 271       8.448 -27.344 -40.064  1.00 98.56           C  
ATOM   2046  C   MET A 271       9.358 -27.584 -41.279  1.00 98.56           C  
ATOM   2047  CB  MET A 271       9.161 -27.790 -38.780  1.00 98.56           C  
ATOM   2048  O   MET A 271       9.944 -26.632 -41.797  1.00 98.56           O  
ATOM   2049  CG  MET A 271       8.536 -27.216 -37.507  1.00 98.56           C  
ATOM   2050  SD  MET A 271       9.346 -27.791 -35.989  1.00 98.56           S  
ATOM   2051  CE  MET A 271      10.863 -26.801 -36.025  1.00 98.56           C  
ATOM   2052  N   LYS A 272       9.467 -28.830 -41.763  1.00 98.38           N  
ATOM   2053  CA  LYS A 272      10.248 -29.159 -42.971  1.00 98.38           C  
ATOM   2054  C   LYS A 272       9.668 -28.493 -44.218  1.00 98.38           C  
ATOM   2055  CB  LYS A 272      10.341 -30.680 -43.165  1.00 98.38           C  
ATOM   2056  O   LYS A 272      10.422 -27.899 -44.984  1.00 98.38           O  
ATOM   2057  CG  LYS A 272      11.245 -31.352 -42.124  1.00 98.38           C  
ATOM   2058  CD  LYS A 272      11.141 -32.880 -42.209  1.00 98.38           C  
ATOM   2059  CE  LYS A 272      11.948 -33.517 -41.072  1.00 98.38           C  
ATOM   2060  NZ  LYS A 272      11.804 -34.995 -41.037  1.00 98.38           N  
ATOM   2061  N   GLU A 273       8.346 -28.535 -44.394  1.00 97.81           N  
ATOM   2062  CA  GLU A 273       7.648 -27.859 -45.501  1.00 97.81           C  
ATOM   2063  C   GLU A 273       7.916 -26.347 -45.515  1.00 97.81           C  
ATOM   2064  CB  GLU A 273       6.132 -28.115 -45.411  1.00 97.81           C  
ATOM   2065  O   GLU A 273       8.060 -25.748 -46.579  1.00 97.81           O  
ATOM   2066  CG  GLU A 273       5.749 -29.556 -45.787  1.00 97.81           C  
ATOM   2067  CD  GLU A 273       4.247 -29.861 -45.635  1.00 97.81           C  
ATOM   2068  OE1 GLU A 273       3.886 -31.051 -45.810  1.00 97.81           O  
ATOM   2069  OE2 GLU A 273       3.458 -28.931 -45.355  1.00 97.81           O  
ATOM   2070  N   TYR A 274       8.049 -25.727 -44.341  1.00 97.69           N  
ATOM   2071  CA  TYR A 274       8.344 -24.300 -44.208  1.00 97.69           C  
ATOM   2072  C   TYR A 274       9.834 -23.948 -44.223  1.00 97.69           C  
ATOM   2073  CB  TYR A 274       7.585 -23.737 -42.999  1.00 97.69           C  
ATOM   2074  O   TYR A 274      10.164 -22.766 -44.081  1.00 97.69           O  
ATOM   2075  CG  TYR A 274       6.070 -23.673 -43.134  1.00 97.69           C  
ATOM   2076  CD1 TYR A 274       5.412 -23.906 -44.363  1.00 97.69           C  
ATOM   2077  CD2 TYR A 274       5.306 -23.345 -41.998  1.00 97.69           C  
ATOM   2078  CE1 TYR A 274       4.014 -23.818 -44.449  1.00 97.69           C  
ATOM   2079  CE2 TYR A 274       3.904 -23.258 -42.076  1.00 97.69           C  
ATOM   2080  OH  TYR A 274       1.906 -23.421 -43.398  1.00 97.69           O  
ATOM   2081  CZ  TYR A 274       3.258 -23.495 -43.305  1.00 97.69           C  
ATOM   2082  N   GLY A 275      10.719 -24.916 -44.479  1.00 97.06           N  
ATOM   2083  CA  GLY A 275      12.146 -24.688 -44.718  1.00 97.06           C  
ATOM   2084  C   GLY A 275      13.052 -24.893 -43.502  1.00 97.06           C  
ATOM   2085  O   GLY A 275      14.195 -24.432 -43.521  1.00 97.06           O  
ATOM   2086  N   CYS A 276      12.584 -25.559 -42.444  1.00 98.50           N  
ATOM   2087  CA  CYS A 276      13.448 -26.022 -41.355  1.00 98.50           C  
ATOM   2088  C   CYS A 276      14.188 -27.306 -41.760  1.00 98.50           C  
ATOM   2089  CB  CYS A 276      12.631 -26.255 -40.081  1.00 98.50           C  
ATOM   2090  O   CYS A 276      13.589 -28.235 -42.303  1.00 98.50           O  
ATOM   2091  SG  CYS A 276      11.803 -24.725 -39.562  1.00 98.50           S  
ATOM   2092  N   TYR A 277      15.478 -27.391 -41.444  1.00 98.56           N  
ATOM   2093  CA  TYR A 277      16.313 -28.553 -41.745  1.00 98.56           C  
ATOM   2094  C   TYR A 277      16.633 -29.327 -40.462  1.00 98.56           C  
ATOM   2095  CB  TYR A 277      17.570 -28.089 -42.488  1.00 98.56           C  
ATOM   2096  O   TYR A 277      17.282 -28.797 -39.560  1.00 98.56           O  
ATOM   2097  CG  TYR A 277      18.410 -29.225 -43.030  1.00 98.56           C  
ATOM   2098  CD1 TYR A 277      19.328 -29.878 -42.188  1.00 98.56           C  
ATOM   2099  CD2 TYR A 277      18.269 -29.636 -44.370  1.00 98.56           C  
ATOM   2100  CE1 TYR A 277      20.123 -30.928 -42.685  1.00 98.56           C  
ATOM   2101  CE2 TYR A 277      19.061 -30.690 -44.869  1.00 98.56           C  
ATOM   2102  OH  TYR A 277      20.801 -32.315 -44.516  1.00 98.56           O  
ATOM   2103  CZ  TYR A 277      19.999 -31.331 -44.029  1.00 98.56           C  
ATOM   2104  N   PHE A 278      16.177 -30.579 -40.381  1.00 98.38           N  
ATOM   2105  CA  PHE A 278      16.457 -31.476 -39.255  1.00 98.38           C  
ATOM   2106  C   PHE A 278      17.806 -32.162 -39.458  1.00 98.38           C  
ATOM   2107  CB  PHE A 278      15.330 -32.503 -39.081  1.00 98.38           C  
ATOM   2108  O   PHE A 278      18.009 -32.848 -40.459  1.00 98.38           O  
ATOM   2109  CG  PHE A 278      14.095 -31.949 -38.399  1.00 98.38           C  
ATOM   2110  CD1 PHE A 278      13.827 -32.282 -37.058  1.00 98.38           C  
ATOM   2111  CD2 PHE A 278      13.222 -31.087 -39.091  1.00 98.38           C  
ATOM   2112  CE1 PHE A 278      12.699 -31.750 -36.410  1.00 98.38           C  
ATOM   2113  CE2 PHE A 278      12.087 -30.565 -38.446  1.00 98.38           C  
ATOM   2114  CZ  PHE A 278      11.832 -30.886 -37.103  1.00 98.38           C  
ATOM   2115  N   LEU A 279      18.712 -31.957 -38.507  1.00 98.19           N  
ATOM   2116  CA  LEU A 279      20.095 -32.415 -38.575  1.00 98.19           C  
ATOM   2117  C   LEU A 279      20.216 -33.900 -38.226  1.00 98.19           C  
ATOM   2118  CB  LEU A 279      20.943 -31.575 -37.608  1.00 98.19           C  
ATOM   2119  O   LEU A 279      19.541 -34.400 -37.325  1.00 98.19           O  
ATOM   2120  CG  LEU A 279      20.934 -30.061 -37.866  1.00 98.19           C  
ATOM   2121  CD1 LEU A 279      21.634 -29.362 -36.704  1.00 98.19           C  
ATOM   2122  CD2 LEU A 279      21.658 -29.675 -39.151  1.00 98.19           C  
ATOM   2123  N   ASN A 280      21.141 -34.597 -38.881  1.00 97.19           N  
ATOM   2124  CA  ASN A 280      21.546 -35.941 -38.467  1.00 97.19           C  
ATOM   2125  C   ASN A 280      22.571 -35.904 -37.312  1.00 97.19           C  
ATOM   2126  CB  ASN A 280      22.006 -36.734 -39.702  1.00 97.19           C  
ATOM   2127  O   ASN A 280      23.114 -34.857 -36.960  1.00 97.19           O  
ATOM   2128  CG  ASN A 280      23.339 -36.269 -40.257  1.00 97.19           C  
ATOM   2129  ND2 ASN A 280      23.411 -35.984 -41.532  1.00 97.19           N  
ATOM   2130  OD1 ASN A 280      24.334 -36.198 -39.553  1.00 97.19           O  
ATOM   2131  N   LYS A 281      22.876 -37.069 -36.723  1.00 95.44           N  
ATOM   2132  CA  LYS A 281      23.764 -37.179 -35.547  1.00 95.44           C  
ATOM   2133  C   LYS A 281      25.175 -36.610 -35.765  1.00 95.44           C  
ATOM   2134  CB  LYS A 281      23.862 -38.644 -35.086  1.00 95.44           C  
ATOM   2135  O   LYS A 281      25.764 -36.102 -34.812  1.00 95.44           O  
ATOM   2136  CG  LYS A 281      22.532 -39.182 -34.534  1.00 95.44           C  
ATOM   2137  CD  LYS A 281      22.687 -40.591 -33.941  1.00 95.44           C  
ATOM   2138  CE  LYS A 281      21.334 -41.050 -33.377  1.00 95.44           C  
ATOM   2139  NZ  LYS A 281      21.403 -42.377 -32.713  1.00 95.44           N  
ATOM   2140  N   ASP A 282      25.721 -36.688 -36.977  1.00 96.62           N  
ATOM   2141  CA  ASP A 282      27.063 -36.175 -37.278  1.00 96.62           C  
ATOM   2142  C   ASP A 282      27.051 -34.659 -37.500  1.00 96.62           C  
ATOM   2143  CB  ASP A 282      27.649 -36.901 -38.499  1.00 96.62           C  
ATOM   2144  O   ASP A 282      27.955 -33.954 -37.045  1.00 96.62           O  
ATOM   2145  CG  ASP A 282      27.986 -38.373 -38.232  1.00 96.62           C  
ATOM   2146  OD1 ASP A 282      28.208 -38.731 -37.047  1.00 96.62           O  
ATOM   2147  OD2 ASP A 282      28.059 -39.123 -39.228  1.00 96.62           O  
ATOM   2148  N   GLU A 283      26.008 -34.140 -38.149  1.00 97.94           N  
ATOM   2149  CA  GLU A 283      25.779 -32.700 -38.311  1.00 97.94           C  
ATOM   2150  C   GLU A 283      25.554 -32.010 -36.960  1.00 97.94           C  
ATOM   2151  CB  GLU A 283      24.569 -32.464 -39.222  1.00 97.94           C  
ATOM   2152  O   GLU A 283      26.125 -30.945 -36.724  1.00 97.94           O  
ATOM   2153  CG  GLU A 283      24.810 -32.877 -40.682  1.00 97.94           C  
ATOM   2154  CD  GLU A 283      23.517 -32.886 -41.516  1.00 97.94           C  
ATOM   2155  OE1 GLU A 283      23.625 -32.810 -42.759  1.00 97.94           O  
ATOM   2156  OE2 GLU A 283      22.424 -33.072 -40.935  1.00 97.94           O  
ATOM   2157  N   ILE A 284      24.801 -32.636 -36.044  1.00 97.25           N  
ATOM   2158  CA  ILE A 284      24.588 -32.127 -34.678  1.00 97.25           C  
ATOM   2159  C   ILE A 284      25.926 -31.951 -33.955  1.00 97.25           C  
ATOM   2160  CB  ILE A 284      23.612 -33.033 -33.886  1.00 97.25           C  
ATOM   2161  O   ILE A 284      26.201 -30.860 -33.466  1.00 97.25           O  
ATOM   2162  CG1 ILE A 284      22.185 -32.895 -34.460  1.00 97.25           C  
ATOM   2163  CG2 ILE A 284      23.600 -32.675 -32.387  1.00 97.25           C  
ATOM   2164  CD1 ILE A 284      21.172 -33.911 -33.916  1.00 97.25           C  
ATOM   2165  N   LYS A 285      26.801 -32.966 -33.951  1.00 94.75           N  
ATOM   2166  CA  LYS A 285      28.119 -32.887 -33.285  1.00 94.75           C  
ATOM   2167  C   LYS A 285      29.010 -31.787 -33.858  1.00 94.75           C  
ATOM   2168  CB  LYS A 285      28.849 -34.223 -33.424  1.00 94.75           C  
ATOM   2169  O   LYS A 285      29.711 -31.094 -33.121  1.00 94.75           O  
ATOM   2170  CG  LYS A 285      28.239 -35.315 -32.543  1.00 94.75           C  
ATOM   2171  CD  LYS A 285      28.956 -36.628 -32.854  1.00 94.75           C  
ATOM   2172  CE  LYS A 285      28.349 -37.767 -32.042  1.00 94.75           C  
ATOM   2173  NZ  LYS A 285      28.949 -39.057 -32.458  1.00 94.75           N  
ATOM   2174  N   LYS A 286      29.004 -31.629 -35.185  1.00 96.12           N  
ATOM   2175  CA  LYS A 286      29.735 -30.549 -35.861  1.00 96.12           C  
ATOM   2176  C   LYS A 286      29.204 -29.179 -35.445  1.00 96.12           C  
ATOM   2177  CB  LYS A 286      29.613 -30.716 -37.376  1.00 96.12           C  
ATOM   2178  O   LYS A 286      29.991 -28.288 -35.130  1.00 96.12           O  
ATOM   2179  CG  LYS A 286      30.507 -31.828 -37.932  1.00 96.12           C  
ATOM   2180  CD  LYS A 286      30.275 -31.904 -39.443  1.00 96.12           C  
ATOM   2181  CE  LYS A 286      31.164 -32.957 -40.101  1.00 96.12           C  
ATOM   2182  NZ  LYS A 286      30.951 -32.939 -41.569  1.00 96.12           N  
ATOM   2183  N   LEU A 287      27.880 -29.029 -35.413  1.00 96.44           N  
ATOM   2184  CA  LEU A 287      27.232 -27.786 -35.021  1.00 96.44           C  
ATOM   2185  C   LEU A 287      27.455 -27.463 -33.541  1.00 96.44           C  
ATOM   2186  CB  LEU A 287      25.737 -27.862 -35.368  1.00 96.44           C  
ATOM   2187  O   LEU A 287      27.736 -26.314 -33.229  1.00 96.44           O  
ATOM   2188  CG  LEU A 287      24.993 -26.536 -35.125  1.00 96.44           C  
ATOM   2189  CD1 LEU A 287      25.556 -25.394 -35.975  1.00 96.44           C  
ATOM   2190  CD2 LEU A 287      23.521 -26.703 -35.487  1.00 96.44           C  
ATOM   2191  N   GLU A 288      27.383 -28.448 -32.645  1.00 94.44           N  
ATOM   2192  CA  GLU A 288      27.660 -28.291 -31.210  1.00 94.44           C  
ATOM   2193  C   GLU A 288      29.029 -27.657 -30.970  1.00 94.44           C  
ATOM   2194  CB  GLU A 288      27.619 -29.663 -30.519  1.00 94.44           C  
ATOM   2195  O   GLU A 288      29.118 -26.628 -30.301  1.00 94.44           O  
ATOM   2196  CG  GLU A 288      26.189 -30.137 -30.255  1.00 94.44           C  
ATOM   2197  CD  GLU A 288      26.101 -31.601 -29.800  1.00 94.44           C  
ATOM   2198  OE1 GLU A 288      24.993 -31.970 -29.351  1.00 94.44           O  
ATOM   2199  OE2 GLU A 288      27.101 -32.347 -29.886  1.00 94.44           O  
ATOM   2200  N   LYS A 289      30.072 -28.228 -31.584  1.00 91.50           N  
ATOM   2201  CA  LYS A 289      31.458 -27.763 -31.449  1.00 91.50           C  
ATOM   2202  C   LYS A 289      31.682 -26.354 -32.008  1.00 91.50           C  
ATOM   2203  CB  LYS A 289      32.362 -28.797 -32.133  1.00 91.50           C  
ATOM   2204  O   LYS A 289      32.586 -25.651 -31.567  1.00 91.50           O  
ATOM   2205  CG  LYS A 289      33.843 -28.481 -31.902  1.00 91.50           C  
ATOM   2206  CD  LYS A 289      34.739 -29.599 -32.428  1.00 91.50           C  
ATOM   2207  CE  LYS A 289      36.178 -29.215 -32.090  1.00 91.50           C  
ATOM   2208  NZ  LYS A 289      37.128 -30.275 -32.491  1.00 91.50           N  
ATOM   2209  N   PHE A 290      30.901 -25.953 -33.011  1.00 93.88           N  
ATOM   2210  CA  PHE A 290      31.033 -24.642 -33.646  1.00 93.88           C  
ATOM   2211  C   PHE A 290      30.186 -23.556 -32.964  1.00 93.88           C  
ATOM   2212  CB  PHE A 290      30.679 -24.777 -35.133  1.00 93.88           C  
ATOM   2213  O   PHE A 290      30.634 -22.420 -32.800  1.00 93.88           O  
ATOM   2214  CG  PHE A 290      30.833 -23.469 -35.879  1.00 93.88           C  
ATOM   2215  CD1 PHE A 290      29.702 -22.695 -36.200  1.00 93.88           C  
ATOM   2216  CD2 PHE A 290      32.120 -22.988 -36.185  1.00 93.88           C  
ATOM   2217  CE1 PHE A 290      29.862 -21.438 -36.805  1.00 93.88           C  
ATOM   2218  CE2 PHE A 290      32.278 -21.728 -36.786  1.00 93.88           C  
ATOM   2219  CZ  PHE A 290      31.148 -20.945 -37.080  1.00 93.88           C  
ATOM   2220  N   ALA A 291      28.950 -23.889 -32.588  1.00 92.50           N  
ATOM   2221  CA  ALA A 291      27.970 -22.943 -32.065  1.00 92.50           C  
ATOM   2222  C   ALA A 291      28.153 -22.652 -30.572  1.00 92.50           C  
ATOM   2223  CB  ALA A 291      26.564 -23.477 -32.362  1.00 92.50           C  
ATOM   2224  O   ALA A 291      27.757 -21.575 -30.122  1.00 92.50           O  
ATOM   2225  N   ILE A 292      28.755 -23.573 -29.815  1.00 90.06           N  
ATOM   2226  CA  ILE A 292      29.035 -23.419 -28.387  1.00 90.06           C  
ATOM   2227  C   ILE A 292      30.543 -23.520 -28.168  1.00 90.06           C  
ATOM   2228  CB  ILE A 292      28.253 -24.460 -27.558  1.00 90.06           C  
ATOM   2229  O   ILE A 292      31.178 -24.502 -28.536  1.00 90.06           O  
ATOM   2230  CG1 ILE A 292      26.735 -24.464 -27.864  1.00 90.06           C  
ATOM   2231  CG2 ILE A 292      28.494 -24.244 -26.051  1.00 90.06           C  
ATOM   2232  CD1 ILE A 292      25.971 -23.172 -27.541  1.00 90.06           C  
ATOM   2233  N   ASP A 293      31.116 -22.489 -27.560  1.00 83.12           N  
ATOM   2234  CA  ASP A 293      32.531 -22.436 -27.225  1.00 83.12           C  
ATOM   2235  C   ASP A 293      32.816 -23.325 -26.000  1.00 83.12           C  
ATOM   2236  CB  ASP A 293      32.905 -20.964 -27.027  1.00 83.12           C  
ATOM   2237  O   ASP A 293      32.268 -23.116 -24.913  1.00 83.12           O  
ATOM   2238  CG  ASP A 293      34.364 -20.781 -26.621  1.00 83.12           C  
ATOM   2239  OD1 ASP A 293      34.655 -21.016 -25.425  1.00 83.12           O  
ATOM   2240  OD2 ASP A 293      35.168 -20.369 -27.481  1.00 83.12           O  
ATOM   2241  N   GLU A 294      33.669 -24.338 -26.178  1.00 75.12           N  
ATOM   2242  CA  GLU A 294      33.969 -25.350 -25.153  1.00 75.12           C  
ATOM   2243  C   GLU A 294      34.684 -24.767 -23.918  1.00 75.12           C  
ATOM   2244  CB  GLU A 294      34.823 -26.482 -25.766  1.00 75.12           C  
ATOM   2245  O   GLU A 294      34.551 -25.310 -22.822  1.00 75.12           O  
ATOM   2246  CG  GLU A 294      34.076 -27.351 -26.800  1.00 75.12           C  
ATOM   2247  CD  GLU A 294      34.943 -28.473 -27.419  1.00 75.12           C  
ATOM   2248  OE1 GLU A 294      34.385 -29.311 -28.167  1.00 75.12           O  
ATOM   2249  OE2 GLU A 294      36.176 -28.485 -27.198  1.00 75.12           O  
ATOM   2250  N   GLN A 295      35.416 -23.654 -24.060  1.00 72.81           N  
ATOM   2251  CA  GLN A 295      36.206 -23.064 -22.971  1.00 72.81           C  
ATOM   2252  C   GLN A 295      35.355 -22.178 -22.062  1.00 72.81           C  
ATOM   2253  CB  GLN A 295      37.368 -22.237 -23.542  1.00 72.81           C  
ATOM   2254  O   GLN A 295      35.419 -22.270 -20.837  1.00 72.81           O  
ATOM   2255  CG  GLN A 295      38.381 -23.086 -24.317  1.00 72.81           C  
ATOM   2256  CD  GLN A 295      39.594 -22.283 -24.782  1.00 72.81           C  
ATOM   2257  NE2 GLN A 295      40.563 -22.930 -25.389  1.00 72.81           N  
ATOM   2258  OE1 GLN A 295      39.723 -21.084 -24.604  1.00 72.81           O  
ATOM   2259  N   SER A 296      34.550 -21.311 -22.665  1.00 74.50           N  
ATOM   2260  CA  SER A 296      33.655 -20.390 -21.964  1.00 74.50           C  
ATOM   2261  C   SER A 296      32.308 -21.021 -21.615  1.00 74.50           C  
ATOM   2262  CB  SER A 296      33.468 -19.124 -22.801  1.00 74.50           C  
ATOM   2263  O   SER A 296      31.557 -20.450 -20.821  1.00 74.50           O  
ATOM   2264  OG  SER A 296      32.878 -19.431 -24.043  1.00 74.50           O  
ATOM   2265  N   CYS A 297      31.992 -22.190 -22.191  1.00 75.06           N  
ATOM   2266  CA  CYS A 297      30.680 -22.837 -22.105  1.00 75.06           C  
ATOM   2267  C   CYS A 297      29.526 -21.894 -22.504  1.00 75.06           C  
ATOM   2268  CB  CYS A 297      30.506 -23.469 -20.715  1.00 75.06           C  
ATOM   2269  O   CYS A 297      28.400 -22.026 -22.009  1.00 75.06           O  
ATOM   2270  SG  CYS A 297      31.592 -24.909 -20.515  1.00 75.06           S  
ATOM   2271  N   ALA A 298      29.819 -20.931 -23.379  1.00 80.88           N  
ATOM   2272  CA  ALA A 298      28.906 -19.913 -23.873  1.00 80.88           C  
ATOM   2273  C   ALA A 298      28.721 -20.053 -25.387  1.00 80.88           C  
ATOM   2274  CB  ALA A 298      29.443 -18.531 -23.473  1.00 80.88           C  
ATOM   2275  O   ALA A 298      29.431 -20.791 -26.065  1.00 80.88           O  
ATOM   2276  N   MET A 299      27.747 -19.334 -25.930  1.00 88.44           N  
ATOM   2277  CA  MET A 299      27.563 -19.238 -27.374  1.00 88.44           C  
ATOM   2278  C   MET A 299      28.815 -18.688 -28.060  1.00 88.44           C  
ATOM   2279  CB  MET A 299      26.333 -18.367 -27.640  1.00 88.44           C  
ATOM   2280  O   MET A 299      29.408 -17.706 -27.606  1.00 88.44           O  
ATOM   2281  CG  MET A 299      26.444 -17.333 -28.778  1.00 88.44           C  
ATOM   2282  SD  MET A 299      25.278 -15.974 -28.596  1.00 88.44           S  
ATOM   2283  CE  MET A 299      23.850 -17.006 -28.339  1.00 88.44           C  
ATOM   2284  N   SER A 300      29.134 -19.252 -29.221  1.00 91.38           N  
ATOM   2285  CA  SER A 300      30.132 -18.701 -30.127  1.00 91.38           C  
ATOM   2286  C   SER A 300      29.634 -17.383 -30.739  1.00 91.38           C  
ATOM   2287  CB  SER A 300      30.435 -19.715 -31.226  1.00 91.38           C  
ATOM   2288  O   SER A 300      28.582 -17.358 -31.384  1.00 91.38           O  
ATOM   2289  OG  SER A 300      31.340 -19.175 -32.169  1.00 91.38           O  
ATOM   2290  N   PRO A 301      30.391 -16.274 -30.644  1.00 90.19           N  
ATOM   2291  CA  PRO A 301      30.041 -15.029 -31.326  1.00 90.19           C  
ATOM   2292  C   PRO A 301      29.931 -15.167 -32.853  1.00 90.19           C  
ATOM   2293  CB  PRO A 301      31.145 -14.038 -30.946  1.00 90.19           C  
ATOM   2294  O   PRO A 301      29.354 -14.292 -33.496  1.00 90.19           O  
ATOM   2295  CG  PRO A 301      31.662 -14.572 -29.611  1.00 90.19           C  
ATOM   2296  CD  PRO A 301      31.548 -16.083 -29.784  1.00 90.19           C  
ATOM   2297  N   ALA A 302      30.491 -16.233 -33.439  1.00 91.88           N  
ATOM   2298  CA  ALA A 302      30.481 -16.475 -34.878  1.00 91.88           C  
ATOM   2299  C   ALA A 302      29.101 -16.877 -35.422  1.00 91.88           C  
ATOM   2300  CB  ALA A 302      31.528 -17.548 -35.199  1.00 91.88           C  
ATOM   2301  O   ALA A 302      28.844 -16.656 -36.603  1.00 91.88           O  
ATOM   2302  N   VAL A 303      28.211 -17.440 -34.593  1.00 94.94           N  
ATOM   2303  CA  VAL A 303      26.856 -17.824 -35.038  1.00 94.94           C  
ATOM   2304  C   VAL A 303      25.841 -16.687 -34.928  1.00 94.94           C  
ATOM   2305  CB  VAL A 303      26.329 -19.092 -34.336  1.00 94.94           C  
ATOM   2306  O   VAL A 303      24.816 -16.721 -35.604  1.00 94.94           O  
ATOM   2307  CG1 VAL A 303      27.201 -20.300 -34.688  1.00 94.94           C  
ATOM   2308  CG2 VAL A 303      26.219 -18.998 -32.812  1.00 94.94           C  
ATOM   2309  N   VAL A 304      26.121 -15.668 -34.112  1.00 95.56           N  
ATOM   2310  CA  VAL A 304      25.153 -14.622 -33.753  1.00 95.56           C  
ATOM   2311  C   VAL A 304      24.652 -13.882 -34.991  1.00 95.56           C  
ATOM   2312  CB  VAL A 304      25.733 -13.639 -32.721  1.00 95.56           C  
ATOM   2313  O   VAL A 304      25.426 -13.271 -35.734  1.00 95.56           O  
ATOM   2314  CG1 VAL A 304      24.696 -12.589 -32.293  1.00 95.56           C  
ATOM   2315  CG2 VAL A 304      26.159 -14.400 -31.464  1.00 95.56           C  
ATOM   2316  N   GLY A 305      23.338 -13.949 -35.211  1.00 96.25           N  
ATOM   2317  CA  GLY A 305      22.653 -13.299 -36.326  1.00 96.25           C  
ATOM   2318  C   GLY A 305      23.099 -13.744 -37.718  1.00 96.25           C  
ATOM   2319  O   GLY A 305      22.852 -13.019 -38.682  1.00 96.25           O  
ATOM   2320  N   GLN A 306      23.776 -14.885 -37.856  1.00 97.62           N  
ATOM   2321  CA  GLN A 306      24.153 -15.412 -39.168  1.00 97.62           C  
ATOM   2322  C   GLN A 306      23.024 -16.273 -39.763  1.00 97.62           C  
ATOM   2323  CB  GLN A 306      25.471 -16.195 -39.085  1.00 97.62           C  
ATOM   2324  O   GLN A 306      22.329 -16.956 -39.013  1.00 97.62           O  
ATOM   2325  CG  GLN A 306      26.664 -15.359 -38.599  1.00 97.62           C  
ATOM   2326  CD  GLN A 306      26.885 -14.077 -39.393  1.00 97.62           C  
ATOM   2327  NE2 GLN A 306      26.772 -12.931 -38.756  1.00 97.62           N  
ATOM   2328  OE1 GLN A 306      27.162 -14.093 -40.590  1.00 97.62           O  
ATOM   2329  N   PRO A 307      22.847 -16.295 -41.098  1.00 97.69           N  
ATOM   2330  CA  PRO A 307      21.885 -17.187 -41.746  1.00 97.69           C  
ATOM   2331  C   PRO A 307      22.190 -18.671 -41.489  1.00 97.69           C  
ATOM   2332  CB  PRO A 307      21.959 -16.861 -43.241  1.00 97.69           C  
ATOM   2333  O   PRO A 307      23.356 -19.067 -41.429  1.00 97.69           O  
ATOM   2334  CG  PRO A 307      22.493 -15.431 -43.274  1.00 97.69           C  
ATOM   2335  CD  PRO A 307      23.435 -15.389 -42.074  1.00 97.69           C  
ATOM   2336  N   ALA A 308      21.152 -19.511 -41.421  1.00 97.81           N  
ATOM   2337  CA  ALA A 308      21.279 -20.945 -41.135  1.00 97.81           C  
ATOM   2338  C   ALA A 308      22.222 -21.677 -42.110  1.00 97.81           C  
ATOM   2339  CB  ALA A 308      19.875 -21.558 -41.164  1.00 97.81           C  
ATOM   2340  O   ALA A 308      23.092 -22.431 -41.674  1.00 97.81           O  
ATOM   2341  N   ALA A 309      22.112 -21.409 -43.417  1.00 97.38           N  
ATOM   2342  CA  ALA A 309      22.981 -22.021 -44.426  1.00 97.38           C  
ATOM   2343  C   ALA A 309      24.466 -21.668 -44.229  1.00 97.38           C  
ATOM   2344  CB  ALA A 309      22.475 -21.617 -45.817  1.00 97.38           C  
ATOM   2345  O   ALA A 309      25.334 -22.533 -44.333  1.00 97.38           O  
ATOM   2346  N   LYS A 310      24.752 -20.416 -43.853  1.00 97.12           N  
ATOM   2347  CA  LYS A 310      26.112 -19.953 -43.558  1.00 97.12           C  
ATOM   2348  C   LYS A 310      26.662 -20.598 -42.286  1.00 97.12           C  
ATOM   2349  CB  LYS A 310      26.098 -18.423 -43.464  1.00 97.12           C  
ATOM   2350  O   LYS A 310      27.828 -20.970 -42.241  1.00 97.12           O  
ATOM   2351  CG  LYS A 310      27.515 -17.844 -43.391  1.00 97.12           C  
ATOM   2352  CD  LYS A 310      27.434 -16.323 -43.278  1.00 97.12           C  
ATOM   2353  CE  LYS A 310      28.835 -15.734 -43.130  1.00 97.12           C  
ATOM   2354  NZ  LYS A 310      28.744 -14.276 -42.886  1.00 97.12           N  
ATOM   2355  N   ILE A 311      25.831 -20.755 -41.253  1.00 97.81           N  
ATOM   2356  CA  ILE A 311      26.216 -21.464 -40.024  1.00 97.81           C  
ATOM   2357  C   ILE A 311      26.590 -22.915 -40.334  1.00 97.81           C  
ATOM   2358  CB  ILE A 311      25.102 -21.370 -38.961  1.00 97.81           C  
ATOM   2359  O   ILE A 311      27.632 -23.375 -39.872  1.00 97.81           O  
ATOM   2360  CG1 ILE A 311      24.976 -19.913 -38.469  1.00 97.81           C  
ATOM   2361  CG2 ILE A 311      25.385 -22.312 -37.778  1.00 97.81           C  
ATOM   2362  CD1 ILE A 311      23.743 -19.662 -37.597  1.00 97.81           C  
ATOM   2363  N   ALA A 312      25.781 -23.614 -41.132  1.00 97.69           N  
ATOM   2364  CA  ALA A 312      26.067 -24.986 -41.545  1.00 97.69           C  
ATOM   2365  C   ALA A 312      27.411 -25.089 -42.286  1.00 97.69           C  
ATOM   2366  CB  ALA A 312      24.907 -25.480 -42.413  1.00 97.69           C  
ATOM   2367  O   ALA A 312      28.240 -25.934 -41.940  1.00 97.69           O  
ATOM   2368  N   GLU A 313      27.658 -24.184 -43.240  1.00 97.19           N  
ATOM   2369  CA  GLU A 313      28.916 -24.127 -43.990  1.00 97.19           C  
ATOM   2370  C   GLU A 313      30.121 -23.928 -43.061  1.00 97.19           C  
ATOM   2371  CB  GLU A 313      28.831 -23.013 -45.045  1.00 97.19           C  
ATOM   2372  O   GLU A 313      31.083 -24.695 -43.126  1.00 97.19           O  
ATOM   2373  CG  GLU A 313      30.098 -22.949 -45.912  1.00 97.19           C  
ATOM   2374  CD  GLU A 313      30.036 -21.868 -47.001  1.00 97.19           C  
ATOM   2375  OE1 GLU A 313      30.809 -22.013 -47.975  1.00 97.19           O  
ATOM   2376  OE2 GLU A 313      29.243 -20.910 -46.853  1.00 97.19           O  
ATOM   2377  N   MET A 314      30.046 -22.956 -42.144  1.00 96.31           N  
ATOM   2378  CA  MET A 314      31.111 -22.696 -41.168  1.00 96.31           C  
ATOM   2379  C   MET A 314      31.323 -23.868 -40.195  1.00 96.31           C  
ATOM   2380  CB  MET A 314      30.802 -21.422 -40.373  1.00 96.31           C  
ATOM   2381  O   MET A 314      32.449 -24.110 -39.764  1.00 96.31           O  
ATOM   2382  CG  MET A 314      30.812 -20.136 -41.210  1.00 96.31           C  
ATOM   2383  SD  MET A 314      30.499 -18.599 -40.280  1.00 96.31           S  
ATOM   2384  CE  MET A 314      28.830 -18.885 -39.629  1.00 96.31           C  
ATOM   2385  N   ALA A 315      30.267 -24.622 -39.880  1.00 96.25           N  
ATOM   2386  CA  ALA A 315      30.333 -25.837 -39.070  1.00 96.25           C  
ATOM   2387  C   ALA A 315      30.822 -27.075 -39.857  1.00 96.25           C  
ATOM   2388  CB  ALA A 315      28.959 -26.052 -38.426  1.00 96.25           C  
ATOM   2389  O   ALA A 315      31.029 -28.139 -39.272  1.00 96.25           O  
ATOM   2390  N   GLY A 316      31.041 -26.973 -41.173  1.00 96.50           N  
ATOM   2391  CA  GLY A 316      31.613 -28.046 -41.992  1.00 96.50           C  
ATOM   2392  C   GLY A 316      30.595 -29.056 -42.536  1.00 96.50           C  
ATOM   2393  O   GLY A 316      30.918 -30.244 -42.688  1.00 96.50           O  
ATOM   2394  N   PHE A 317      29.366 -28.614 -42.814  1.00 97.69           N  
ATOM   2395  CA  PHE A 317      28.358 -29.363 -43.575  1.00 97.69           C  
ATOM   2396  C   PHE A 317      27.536 -28.426 -44.481  1.00 97.69           C  
ATOM   2397  CB  PHE A 317      27.496 -30.212 -42.627  1.00 97.69           C  
ATOM   2398  O   PHE A 317      27.722 -27.215 -44.462  1.00 97.69           O  
ATOM   2399  CG  PHE A 317      26.635 -29.443 -41.646  1.00 97.69           C  
ATOM   2400  CD1 PHE A 317      27.185 -28.971 -40.437  1.00 97.69           C  
ATOM   2401  CD2 PHE A 317      25.265 -29.252 -41.911  1.00 97.69           C  
ATOM   2402  CE1 PHE A 317      26.368 -28.316 -39.500  1.00 97.69           C  
ATOM   2403  CE2 PHE A 317      24.455 -28.582 -40.978  1.00 97.69           C  
ATOM   2404  CZ  PHE A 317      25.006 -28.115 -39.773  1.00 97.69           C  
ATOM   2405  N   LYS A 318      26.675 -28.971 -45.348  1.00 96.38           N  
ATOM   2406  CA  LYS A 318      25.878 -28.176 -46.298  1.00 96.38           C  
ATOM   2407  C   LYS A 318      24.395 -28.452 -46.117  1.00 96.38           C  
ATOM   2408  CB  LYS A 318      26.305 -28.436 -47.752  1.00 96.38           C  
ATOM   2409  O   LYS A 318      24.000 -29.599 -45.955  1.00 96.38           O  
ATOM   2410  CG  LYS A 318      27.705 -27.886 -48.060  1.00 96.38           C  
ATOM   2411  CD  LYS A 318      28.006 -27.972 -49.562  1.00 96.38           C  
ATOM   2412  CE  LYS A 318      29.379 -27.354 -49.848  1.00 96.38           C  
ATOM   2413  NZ  LYS A 318      29.648 -27.260 -51.305  1.00 96.38           N  
ATOM   2414  N   VAL A 319      23.598 -27.396 -46.215  1.00 97.44           N  
ATOM   2415  CA  VAL A 319      22.130 -27.432 -46.243  1.00 97.44           C  
ATOM   2416  C   VAL A 319      21.639 -26.602 -47.438  1.00 97.44           C  
ATOM   2417  CB  VAL A 319      21.526 -26.931 -44.913  1.00 97.44           C  
ATOM   2418  O   VAL A 319      22.425 -25.819 -47.981  1.00 97.44           O  
ATOM   2419  CG1 VAL A 319      21.991 -27.786 -43.730  1.00 97.44           C  
ATOM   2420  CG2 VAL A 319      21.864 -25.465 -44.629  1.00 97.44           C  
ATOM   2421  N   PRO A 320      20.376 -26.738 -47.877  1.00 97.00           N  
ATOM   2422  CA  PRO A 320      19.815 -25.883 -48.923  1.00 97.00           C  
ATOM   2423  C   PRO A 320      19.951 -24.386 -48.589  1.00 97.00           C  
ATOM   2424  CB  PRO A 320      18.348 -26.312 -49.047  1.00 97.00           C  
ATOM   2425  O   PRO A 320      19.748 -23.991 -47.443  1.00 97.00           O  
ATOM   2426  CG  PRO A 320      18.361 -27.765 -48.570  1.00 97.00           C  
ATOM   2427  CD  PRO A 320      19.410 -27.748 -47.464  1.00 97.00           C  
ATOM   2428  N   GLU A 321      20.252 -23.546 -49.582  1.00 90.56           N  
ATOM   2429  CA  GLU A 321      20.543 -22.110 -49.393  1.00 90.56           C  
ATOM   2430  C   GLU A 321      19.395 -21.338 -48.714  1.00 90.56           C  
ATOM   2431  CB  GLU A 321      20.884 -21.526 -50.774  1.00 90.56           C  
ATOM   2432  O   GLU A 321      19.635 -20.480 -47.870  1.00 90.56           O  
ATOM   2433  CG  GLU A 321      21.422 -20.087 -50.733  1.00 90.56           C  
ATOM   2434  CD  GLU A 321      21.862 -19.574 -52.118  1.00 90.56           C  
ATOM   2435  OE1 GLU A 321      22.331 -18.417 -52.174  1.00 90.56           O  
ATOM   2436  OE2 GLU A 321      21.739 -20.340 -53.102  1.00 90.56           O  
ATOM   2437  N   GLY A 322      18.144 -21.712 -49.001  1.00 92.94           N  
ATOM   2438  CA  GLY A 322      16.939 -21.142 -48.387  1.00 92.94           C  
ATOM   2439  C   GLY A 322      16.540 -21.745 -47.034  1.00 92.94           C  
ATOM   2440  O   GLY A 322      15.408 -21.542 -46.596  1.00 92.94           O  
ATOM   2441  N   THR A 323      17.415 -22.525 -46.387  1.00 98.00           N  
ATOM   2442  CA  THR A 323      17.130 -23.102 -45.063  1.00 98.00           C  
ATOM   2443  C   THR A 323      16.884 -21.987 -44.055  1.00 98.00           C  
ATOM   2444  CB  THR A 323      18.269 -23.999 -44.560  1.00 98.00           C  
ATOM   2445  O   THR A 323      17.727 -21.110 -43.872  1.00 98.00           O  
ATOM   2446  CG2 THR A 323      18.002 -24.583 -43.173  1.00 98.00           C  
ATOM   2447  OG1 THR A 323      18.422 -25.092 -45.431  1.00 98.00           O  
ATOM   2448  N   LYS A 324      15.741 -22.045 -43.368  1.00 97.69           N  
ATOM   2449  CA  LYS A 324      15.336 -21.035 -42.387  1.00 97.69           C  
ATOM   2450  C   LYS A 324      15.922 -21.286 -41.007  1.00 97.69           C  
ATOM   2451  CB  LYS A 324      13.809 -20.965 -42.309  1.00 97.69           C  
ATOM   2452  O   LYS A 324      16.388 -20.349 -40.375  1.00 97.69           O  
ATOM   2453  CG  LYS A 324      13.189 -20.419 -43.600  1.00 97.69           C  
ATOM   2454  CD  LYS A 324      11.717 -20.098 -43.348  1.00 97.69           C  
ATOM   2455  CE  LYS A 324      11.006 -19.802 -44.669  1.00 97.69           C  
ATOM   2456  NZ  LYS A 324       9.542 -19.931 -44.498  1.00 97.69           N  
ATOM   2457  N   ILE A 325      15.871 -22.533 -40.532  1.00 98.69           N  
ATOM   2458  CA  ILE A 325      16.278 -22.924 -39.173  1.00 98.69           C  
ATOM   2459  C   ILE A 325      16.973 -24.287 -39.221  1.00 98.69           C  
ATOM   2460  CB  ILE A 325      15.063 -22.958 -38.208  1.00 98.69           C  
ATOM   2461  O   ILE A 325      16.472 -25.210 -39.866  1.00 98.69           O  
ATOM   2462  CG1 ILE A 325      14.318 -21.602 -38.156  1.00 98.69           C  
ATOM   2463  CG2 ILE A 325      15.495 -23.362 -36.784  1.00 98.69           C  
ATOM   2464  CD1 ILE A 325      12.998 -21.639 -37.383  1.00 98.69           C  
ATOM   2465  N   LEU A 326      18.094 -24.426 -38.508  1.00 98.69           N  
ATOM   2466  CA  LEU A 326      18.738 -25.714 -38.229  1.00 98.69           C  
ATOM   2467  C   LEU A 326      18.136 -26.320 -36.956  1.00 98.69           C  
ATOM   2468  CB  LEU A 326      20.259 -25.530 -38.066  1.00 98.69           C  
ATOM   2469  O   LEU A 326      18.178 -25.688 -35.899  1.00 98.69           O  
ATOM   2470  CG  LEU A 326      20.985 -24.856 -39.240  1.00 98.69           C  
ATOM   2471  CD1 LEU A 326      22.472 -24.715 -38.915  1.00 98.69           C  
ATOM   2472  CD2 LEU A 326      20.848 -25.636 -40.547  1.00 98.69           C  
ATOM   2473  N   VAL A 327      17.588 -27.531 -37.041  1.00 98.69           N  
ATOM   2474  CA  VAL A 327      16.876 -28.184 -35.934  1.00 98.69           C  
ATOM   2475  C   VAL A 327      17.654 -29.404 -35.448  1.00 98.69           C  
ATOM   2476  CB  VAL A 327      15.427 -28.542 -36.317  1.00 98.69           C  
ATOM   2477  O   VAL A 327      17.883 -30.340 -36.213  1.00 98.69           O  
ATOM   2478  CG1 VAL A 327      14.663 -29.044 -35.087  1.00 98.69           C  
ATOM   2479  CG2 VAL A 327      14.664 -27.330 -36.871  1.00 98.69           C  
ATOM   2480  N   ALA A 328      18.050 -29.397 -34.175  1.00 98.06           N  
ATOM   2481  CA  ALA A 328      18.747 -30.501 -33.516  1.00 98.06           C  
ATOM   2482  C   ALA A 328      17.800 -31.237 -32.560  1.00 98.06           C  
ATOM   2483  CB  ALA A 328      19.976 -29.947 -32.783  1.00 98.06           C  
ATOM   2484  O   ALA A 328      17.298 -30.640 -31.609  1.00 98.06           O  
ATOM   2485  N   GLU A 329      17.559 -32.526 -32.794  1.00 97.31           N  
ATOM   2486  CA  GLU A 329      16.748 -33.352 -31.893  1.00 97.31           C  
ATOM   2487  C   GLU A 329      17.577 -33.832 -30.696  1.00 97.31           C  
ATOM   2488  CB  GLU A 329      16.108 -34.530 -32.644  1.00 97.31           C  
ATOM   2489  O   GLU A 329      18.665 -34.386 -30.869  1.00 97.31           O  
ATOM   2490  CG  GLU A 329      15.083 -34.043 -33.678  1.00 97.31           C  
ATOM   2491  CD  GLU A 329      14.309 -35.204 -34.313  1.00 97.31           C  
ATOM   2492  OE1 GLU A 329      13.101 -35.342 -33.998  1.00 97.31           O  
ATOM   2493  OE2 GLU A 329      14.893 -35.917 -35.155  1.00 97.31           O  
ATOM   2494  N   TYR A 330      17.057 -33.627 -29.483  1.00 94.19           N  
ATOM   2495  CA  TYR A 330      17.729 -33.971 -28.230  1.00 94.19           C  
ATOM   2496  C   TYR A 330      16.839 -34.768 -27.279  1.00 94.19           C  
ATOM   2497  CB  TYR A 330      18.218 -32.695 -27.525  1.00 94.19           C  
ATOM   2498  O   TYR A 330      15.617 -34.656 -27.286  1.00 94.19           O  
ATOM   2499  CG  TYR A 330      19.518 -32.060 -27.979  1.00 94.19           C  
ATOM   2500  CD1 TYR A 330      20.503 -32.765 -28.707  1.00 94.19           C  
ATOM   2501  CD2 TYR A 330      19.781 -30.749 -27.546  1.00 94.19           C  
ATOM   2502  CE1 TYR A 330      21.748 -32.168 -28.977  1.00 94.19           C  
ATOM   2503  CE2 TYR A 330      21.018 -30.152 -27.819  1.00 94.19           C  
ATOM   2504  OH  TYR A 330      23.217 -30.282 -28.706  1.00 94.19           O  
ATOM   2505  CZ  TYR A 330      22.005 -30.859 -28.525  1.00 94.19           C  
ATOM   2506  N   GLU A 331      17.490 -35.532 -26.399  1.00 91.19           N  
ATOM   2507  CA  GLU A 331      16.839 -36.307 -25.334  1.00 91.19           C  
ATOM   2508  C   GLU A 331      16.791 -35.544 -23.994  1.00 91.19           C  
ATOM   2509  CB  GLU A 331      17.568 -37.652 -25.172  1.00 91.19           C  
ATOM   2510  O   GLU A 331      16.019 -35.887 -23.099  1.00 91.19           O  
ATOM   2511  CG  GLU A 331      17.469 -38.548 -26.423  1.00 91.19           C  
ATOM   2512  CD  GLU A 331      18.204 -39.895 -26.279  1.00 91.19           C  
ATOM   2513  OE1 GLU A 331      18.198 -40.662 -27.270  1.00 91.19           O  
ATOM   2514  OE2 GLU A 331      18.812 -40.141 -25.211  1.00 91.19           O  
ATOM   2515  N   GLY A 332      17.590 -34.483 -23.823  1.00 93.19           N  
ATOM   2516  CA  GLY A 332      17.650 -33.744 -22.562  1.00 93.19           C  
ATOM   2517  C   GLY A 332      18.200 -32.326 -22.669  1.00 93.19           C  
ATOM   2518  O   GLY A 332      18.612 -31.868 -23.729  1.00 93.19           O  
ATOM   2519  N   VAL A 333      18.201 -31.634 -21.530  1.00 95.50           N  
ATOM   2520  CA  VAL A 333      18.677 -30.254 -21.375  1.00 95.50           C  
ATOM   2521  C   VAL A 333      19.911 -30.253 -20.479  1.00 95.50           C  
ATOM   2522  CB  VAL A 333      17.565 -29.370 -20.780  1.00 95.50           C  
ATOM   2523  O   VAL A 333      20.017 -31.058 -19.552  1.00 95.50           O  
ATOM   2524  CG1 VAL A 333      18.023 -27.931 -20.520  1.00 95.50           C  
ATOM   2525  CG2 VAL A 333      16.351 -29.305 -21.712  1.00 95.50           C  
ATOM   2526  N   GLY A 334      20.857 -29.355 -20.744  1.00 91.88           N  
ATOM   2527  CA  GLY A 334      22.011 -29.135 -19.877  1.00 91.88           C  
ATOM   2528  C   GLY A 334      23.352 -29.225 -20.604  1.00 91.88           C  
ATOM   2529  O   GLY A 334      23.402 -29.294 -21.830  1.00 91.88           O  
ATOM   2530  N   PRO A 335      24.476 -29.254 -19.863  1.00 88.94           N  
ATOM   2531  CA  PRO A 335      25.819 -29.206 -20.449  1.00 88.94           C  
ATOM   2532  C   PRO A 335      26.147 -30.357 -21.409  1.00 88.94           C  
ATOM   2533  CB  PRO A 335      26.777 -29.199 -19.254  1.00 88.94           C  
ATOM   2534  O   PRO A 335      26.953 -30.174 -22.313  1.00 88.94           O  
ATOM   2535  CG  PRO A 335      25.944 -28.590 -18.127  1.00 88.94           C  
ATOM   2536  CD  PRO A 335      24.546 -29.129 -18.414  1.00 88.94           C  
ATOM   2537  N   LYS A 336      25.509 -31.526 -21.237  1.00 90.62           N  
ATOM   2538  CA  LYS A 336      25.637 -32.679 -22.148  1.00 90.62           C  
ATOM   2539  C   LYS A 336      24.950 -32.468 -23.501  1.00 90.62           C  
ATOM   2540  CB  LYS A 336      25.063 -33.945 -21.493  1.00 90.62           C  
ATOM   2541  O   LYS A 336      25.218 -33.222 -24.426  1.00 90.62           O  
ATOM   2542  CG  LYS A 336      25.874 -34.421 -20.281  1.00 90.62           C  
ATOM   2543  CD  LYS A 336      25.291 -35.740 -19.759  1.00 90.62           C  
ATOM   2544  CE  LYS A 336      26.089 -36.249 -18.556  1.00 90.62           C  
ATOM   2545  NZ  LYS A 336      25.525 -37.523 -18.041  1.00 90.62           N  
ATOM   2546  N   TYR A 337      24.082 -31.464 -23.593  1.00 93.31           N  
ATOM   2547  CA  TYR A 337      23.287 -31.113 -24.764  1.00 93.31           C  
ATOM   2548  C   TYR A 337      23.538 -29.633 -25.099  1.00 93.31           C  
ATOM   2549  CB  TYR A 337      21.815 -31.406 -24.440  1.00 93.31           C  
ATOM   2550  O   TYR A 337      22.703 -28.780 -24.784  1.00 93.31           O  
ATOM   2551  CG  TYR A 337      21.536 -32.846 -24.069  1.00 93.31           C  
ATOM   2552  CD1 TYR A 337      21.483 -33.828 -25.074  1.00 93.31           C  
ATOM   2553  CD2 TYR A 337      21.312 -33.195 -22.722  1.00 93.31           C  
ATOM   2554  CE1 TYR A 337      21.200 -35.164 -24.734  1.00 93.31           C  
ATOM   2555  CE2 TYR A 337      21.010 -34.526 -22.380  1.00 93.31           C  
ATOM   2556  OH  TYR A 337      20.656 -36.796 -23.079  1.00 93.31           O  
ATOM   2557  CZ  TYR A 337      20.954 -35.511 -23.390  1.00 93.31           C  
ATOM   2558  N   PRO A 338      24.704 -29.270 -25.665  1.00 91.56           N  
ATOM   2559  CA  PRO A 338      25.154 -27.877 -25.744  1.00 91.56           C  
ATOM   2560  C   PRO A 338      24.174 -26.931 -26.452  1.00 91.56           C  
ATOM   2561  CB  PRO A 338      26.507 -27.937 -26.463  1.00 91.56           C  
ATOM   2562  O   PRO A 338      23.986 -25.797 -26.004  1.00 91.56           O  
ATOM   2563  CG  PRO A 338      27.031 -29.330 -26.128  1.00 91.56           C  
ATOM   2564  CD  PRO A 338      25.759 -30.166 -26.122  1.00 91.56           C  
ATOM   2565  N   LEU A 339      23.476 -27.400 -27.495  1.00 94.50           N  
ATOM   2566  CA  LEU A 339      22.488 -26.596 -28.230  1.00 94.50           C  
ATOM   2567  C   LEU A 339      21.188 -26.346 -27.439  1.00 94.50           C  
ATOM   2568  CB  LEU A 339      22.198 -27.211 -29.617  1.00 94.50           C  
ATOM   2569  O   LEU A 339      20.312 -25.633 -27.924  1.00 94.50           O  
ATOM   2570  CG  LEU A 339      23.428 -27.419 -30.519  1.00 94.50           C  
ATOM   2571  CD1 LEU A 339      23.027 -28.171 -31.787  1.00 94.50           C  
ATOM   2572  CD2 LEU A 339      24.067 -26.090 -30.923  1.00 94.50           C  
ATOM   2573  N   SER A 340      21.054 -26.871 -26.215  1.00 94.56           N  
ATOM   2574  CA  SER A 340      19.940 -26.563 -25.304  1.00 94.56           C  
ATOM   2575  C   SER A 340      20.071 -25.196 -24.613  1.00 94.56           C  
ATOM   2576  CB  SER A 340      19.739 -27.683 -24.272  1.00 94.56           C  
ATOM   2577  O   SER A 340      19.163 -24.806 -23.885  1.00 94.56           O  
ATOM   2578  OG  SER A 340      20.793 -27.736 -23.328  1.00 94.56           O  
ATOM   2579  N   ARG A 341      21.176 -24.465 -24.836  1.00 92.38           N  
ATOM   2580  CA  ARG A 341      21.411 -23.086 -24.364  1.00 92.38           C  
ATOM   2581  C   ARG A 341      20.841 -22.030 -25.322  1.00 92.38           C  
ATOM   2582  CB  ARG A 341      22.926 -22.861 -24.169  1.00 92.38           C  
ATOM   2583  O   ARG A 341      20.366 -22.339 -26.416  1.00 92.38           O  
ATOM   2584  CG  ARG A 341      23.533 -23.737 -23.070  1.00 92.38           C  
ATOM   2585  CD  ARG A 341      25.024 -23.426 -22.898  1.00 92.38           C  
ATOM   2586  NE  ARG A 341      25.639 -24.186 -21.789  1.00 92.38           N  
ATOM   2587  NH1 ARG A 341      25.270 -22.663 -20.108  1.00 92.38           N  
ATOM   2588  NH2 ARG A 341      26.465 -24.498 -19.687  1.00 92.38           N  
ATOM   2589  CZ  ARG A 341      25.786 -23.779 -20.539  1.00 92.38           C  
ATOM   2590  N   GLU A 342      20.975 -20.762 -24.938  1.00 93.81           N  
ATOM   2591  CA  GLU A 342      20.758 -19.611 -25.818  1.00 93.81           C  
ATOM   2592  C   GLU A 342      21.754 -19.598 -26.997  1.00 93.81           C  
ATOM   2593  CB  GLU A 342      20.849 -18.325 -24.983  1.00 93.81           C  
ATOM   2594  O   GLU A 342      22.955 -19.810 -26.815  1.00 93.81           O  
ATOM   2595  CG  GLU A 342      20.555 -17.056 -25.798  1.00 93.81           C  
ATOM   2596  CD  GLU A 342      20.685 -15.781 -24.945  1.00 93.81           C  
ATOM   2597  OE1 GLU A 342      19.799 -14.902 -25.033  1.00 93.81           O  
ATOM   2598  OE2 GLU A 342      21.691 -15.672 -24.208  1.00 93.81           O  
ATOM   2599  N   LYS A 343      21.242 -19.348 -28.213  1.00 94.50           N  
ATOM   2600  CA  LYS A 343      21.990 -19.447 -29.483  1.00 94.50           C  
ATOM   2601  C   LYS A 343      21.960 -18.185 -30.357  1.00 94.50           C  
ATOM   2602  CB  LYS A 343      21.492 -20.661 -30.275  1.00 94.50           C  
ATOM   2603  O   LYS A 343      22.795 -18.100 -31.251  1.00 94.50           O  
ATOM   2604  CG  LYS A 343      21.838 -21.977 -29.558  1.00 94.50           C  
ATOM   2605  CD  LYS A 343      21.111 -23.179 -30.157  1.00 94.50           C  
ATOM   2606  CE  LYS A 343      19.579 -23.092 -30.064  1.00 94.50           C  
ATOM   2607  NZ  LYS A 343      19.101 -23.266 -28.675  1.00 94.50           N  
ATOM   2608  N   LEU A 344      21.063 -17.219 -30.096  1.00 95.50           N  
ATOM   2609  CA  LEU A 344      20.920 -15.919 -30.807  1.00 95.50           C  
ATOM   2610  C   LEU A 344      21.161 -15.990 -32.334  1.00 95.50           C  
ATOM   2611  CB  LEU A 344      21.740 -14.788 -30.149  1.00 95.50           C  
ATOM   2612  O   LEU A 344      21.820 -15.142 -32.939  1.00 95.50           O  
ATOM   2613  CG  LEU A 344      21.337 -14.404 -28.713  1.00 95.50           C  
ATOM   2614  CD1 LEU A 344      22.351 -13.405 -28.153  1.00 95.50           C  
ATOM   2615  CD2 LEU A 344      19.954 -13.767 -28.638  1.00 95.50           C  
ATOM   2616  N   SER A 345      20.693 -17.078 -32.932  1.00 97.19           N  
ATOM   2617  CA  SER A 345      20.918 -17.497 -34.314  1.00 97.19           C  
ATOM   2618  C   SER A 345      19.789 -18.454 -34.703  1.00 97.19           C  
ATOM   2619  CB  SER A 345      22.284 -18.183 -34.433  1.00 97.19           C  
ATOM   2620  O   SER A 345      19.126 -18.973 -33.794  1.00 97.19           O  
ATOM   2621  OG  SER A 345      22.370 -19.325 -33.612  1.00 97.19           O  
ATOM   2622  N   PRO A 346      19.546 -18.733 -35.997  1.00 97.88           N  
ATOM   2623  CA  PRO A 346      18.485 -19.627 -36.465  1.00 97.88           C  
ATOM   2624  C   PRO A 346      18.833 -21.115 -36.249  1.00 97.88           C  
ATOM   2625  CB  PRO A 346      18.269 -19.237 -37.927  1.00 97.88           C  
ATOM   2626  O   PRO A 346      18.844 -21.929 -37.172  1.00 97.88           O  
ATOM   2627  CG  PRO A 346      19.662 -18.818 -38.378  1.00 97.88           C  
ATOM   2628  CD  PRO A 346      20.219 -18.130 -37.138  1.00 97.88           C  
ATOM   2629  N   ILE A 347      19.126 -21.473 -35.000  1.00 98.19           N  
ATOM   2630  CA  ILE A 347      19.346 -22.834 -34.514  1.00 98.19           C  
ATOM   2631  C   ILE A 347      18.310 -23.107 -33.421  1.00 98.19           C  
ATOM   2632  CB  ILE A 347      20.779 -23.011 -33.967  1.00 98.19           C  
ATOM   2633  O   ILE A 347      18.112 -22.273 -32.531  1.00 98.19           O  
ATOM   2634  CG1 ILE A 347      21.884 -22.582 -34.959  1.00 98.19           C  
ATOM   2635  CG2 ILE A 347      20.979 -24.482 -33.542  1.00 98.19           C  
ATOM   2636  CD1 ILE A 347      23.271 -22.519 -34.298  1.00 98.19           C  
ATOM   2637  N   LEU A 348      17.675 -24.275 -33.458  1.00 98.06           N  
ATOM   2638  CA  LEU A 348      16.612 -24.668 -32.536  1.00 98.06           C  
ATOM   2639  C   LEU A 348      16.845 -26.097 -32.029  1.00 98.06           C  
ATOM   2640  CB  LEU A 348      15.277 -24.524 -33.290  1.00 98.06           C  
ATOM   2641  O   LEU A 348      17.120 -26.997 -32.820  1.00 98.06           O  
ATOM   2642  CG  LEU A 348      14.033 -24.540 -32.391  1.00 98.06           C  
ATOM   2643  CD1 LEU A 348      13.859 -23.219 -31.639  1.00 98.06           C  
ATOM   2644  CD2 LEU A 348      12.795 -24.760 -33.250  1.00 98.06           C  
ATOM   2645  N   ALA A 349      16.729 -26.317 -30.719  1.00 98.06           N  
ATOM   2646  CA  ALA A 349      16.629 -27.677 -30.185  1.00 98.06           C  
ATOM   2647  C   ALA A 349      15.185 -28.193 -30.326  1.00 98.06           C  
ATOM   2648  CB  ALA A 349      17.151 -27.708 -28.745  1.00 98.06           C  
ATOM   2649  O   ALA A 349      14.241 -27.410 -30.257  1.00 98.06           O  
ATOM   2650  N   CYS A 350      14.995 -29.492 -30.524  1.00 98.50           N  
ATOM   2651  CA  CYS A 350      13.681 -30.115 -30.663  1.00 98.50           C  
ATOM   2652  C   CYS A 350      13.551 -31.294 -29.700  1.00 98.50           C  
ATOM   2653  CB  CYS A 350      13.473 -30.513 -32.128  1.00 98.50           C  
ATOM   2654  O   CYS A 350      14.409 -32.177 -29.679  1.00 98.50           O  
ATOM   2655  SG  CYS A 350      11.853 -31.298 -32.375  1.00 98.50           S  
ATOM   2656  N   TYR A 351      12.457 -31.315 -28.942  1.00 98.56           N  
ATOM   2657  CA  TYR A 351      12.121 -32.370 -27.992  1.00 98.56           C  
ATOM   2658  C   TYR A 351      10.731 -32.920 -28.297  1.00 98.56           C  
ATOM   2659  CB  TYR A 351      12.178 -31.830 -26.556  1.00 98.56           C  
ATOM   2660  O   TYR A 351       9.808 -32.160 -28.590  1.00 98.56           O  
ATOM   2661  CG  TYR A 351      13.491 -31.169 -26.191  1.00 98.56           C  
ATOM   2662  CD1 TYR A 351      14.582 -31.953 -25.776  1.00 98.56           C  
ATOM   2663  CD2 TYR A 351      13.624 -29.771 -26.287  1.00 98.56           C  
ATOM   2664  CE1 TYR A 351      15.809 -31.340 -25.465  1.00 98.56           C  
ATOM   2665  CE2 TYR A 351      14.845 -29.158 -25.956  1.00 98.56           C  
ATOM   2666  OH  TYR A 351      17.118 -29.323 -25.277  1.00 98.56           O  
ATOM   2667  CZ  TYR A 351      15.944 -29.942 -25.562  1.00 98.56           C  
ATOM   2668  N   THR A 352      10.576 -34.235 -28.180  1.00 98.31           N  
ATOM   2669  CA  THR A 352       9.269 -34.900 -28.176  1.00 98.31           C  
ATOM   2670  C   THR A 352       8.997 -35.407 -26.762  1.00 98.31           C  
ATOM   2671  CB  THR A 352       9.208 -36.011 -29.235  1.00 98.31           C  
ATOM   2672  O   THR A 352       9.878 -36.024 -26.164  1.00 98.31           O  
ATOM   2673  CG2 THR A 352       7.838 -36.682 -29.267  1.00 98.31           C  
ATOM   2674  OG1 THR A 352       9.408 -35.446 -30.523  1.00 98.31           O  
ATOM   2675  N   VAL A 353       7.822 -35.096 -26.215  1.00 98.31           N  
ATOM   2676  CA  VAL A 353       7.422 -35.391 -24.828  1.00 98.31           C  
ATOM   2677  C   VAL A 353       6.096 -36.146 -24.804  1.00 98.31           C  
ATOM   2678  CB  VAL A 353       7.330 -34.110 -23.976  1.00 98.31           C  
ATOM   2679  O   VAL A 353       5.294 -36.005 -25.722  1.00 98.31           O  
ATOM   2680  CG1 VAL A 353       8.717 -33.472 -23.807  1.00 98.31           C  
ATOM   2681  CG2 VAL A 353       6.367 -33.067 -24.554  1.00 98.31           C  
ATOM   2682  N   LYS A 354       5.860 -36.955 -23.771  1.00 97.56           N  
ATOM   2683  CA  LYS A 354       4.679 -37.832 -23.702  1.00 97.56           C  
ATOM   2684  C   LYS A 354       3.388 -37.075 -23.426  1.00 97.56           C  
ATOM   2685  CB  LYS A 354       4.889 -38.871 -22.602  1.00 97.56           C  
ATOM   2686  O   LYS A 354       2.339 -37.409 -23.960  1.00 97.56           O  
ATOM   2687  CG  LYS A 354       6.051 -39.808 -22.934  1.00 97.56           C  
ATOM   2688  CD  LYS A 354       6.321 -40.704 -21.733  1.00 97.56           C  
ATOM   2689  CE  LYS A 354       7.551 -41.543 -22.052  1.00 97.56           C  
ATOM   2690  NZ  LYS A 354       7.862 -42.438 -20.920  1.00 97.56           N  
ATOM   2691  N   ASP A 355       3.462 -36.086 -22.544  1.00 96.44           N  
ATOM   2692  CA  ASP A 355       2.312 -35.320 -22.090  1.00 96.44           C  
ATOM   2693  C   ASP A 355       2.715 -33.919 -21.610  1.00 96.44           C  
ATOM   2694  CB  ASP A 355       1.563 -36.114 -20.992  1.00 96.44           C  
ATOM   2695  O   ASP A 355       3.897 -33.567 -21.519  1.00 96.44           O  
ATOM   2696  CG  ASP A 355       2.336 -36.337 -19.680  1.00 96.44           C  
ATOM   2697  OD1 ASP A 355       3.132 -35.456 -19.280  1.00 96.44           O  
ATOM   2698  OD2 ASP A 355       2.044 -37.338 -18.990  1.00 96.44           O  
ATOM   2699  N   TYR A 356       1.709 -33.133 -21.225  1.00 97.56           N  
ATOM   2700  CA  TYR A 356       1.913 -31.775 -20.737  1.00 97.56           C  
ATOM   2701  C   TYR A 356       2.703 -31.674 -19.436  1.00 97.56           C  
ATOM   2702  CB  TYR A 356       0.562 -31.051 -20.648  1.00 97.56           C  
ATOM   2703  O   TYR A 356       3.341 -30.646 -19.196  1.00 97.56           O  
ATOM   2704  CG  TYR A 356      -0.269 -31.439 -19.436  1.00 97.56           C  
ATOM   2705  CD1 TYR A 356      -1.259 -32.437 -19.525  1.00 97.56           C  
ATOM   2706  CD2 TYR A 356      -0.005 -30.824 -18.199  1.00 97.56           C  
ATOM   2707  CE1 TYR A 356      -1.960 -32.835 -18.368  1.00 97.56           C  
ATOM   2708  CE2 TYR A 356      -0.692 -31.223 -17.040  1.00 97.56           C  
ATOM   2709  OH  TYR A 356      -2.310 -32.643 -15.998  1.00 97.56           O  
ATOM   2710  CZ  TYR A 356      -1.668 -32.236 -17.124  1.00 97.56           C  
ATOM   2711  N   ASN A 357       2.720 -32.709 -18.591  1.00 97.94           N  
ATOM   2712  CA  ASN A 357       3.532 -32.674 -17.378  1.00 97.94           C  
ATOM   2713  C   ASN A 357       5.016 -32.760 -17.727  1.00 97.94           C  
ATOM   2714  CB  ASN A 357       3.129 -33.798 -16.414  1.00 97.94           C  
ATOM   2715  O   ASN A 357       5.822 -32.029 -17.140  1.00 97.94           O  
ATOM   2716  CG  ASN A 357       1.779 -33.541 -15.791  1.00 97.94           C  
ATOM   2717  ND2 ASN A 357       0.804 -34.367 -16.085  1.00 97.94           N  
ATOM   2718  OD1 ASN A 357       1.609 -32.599 -15.032  1.00 97.94           O  
ATOM   2719  N   GLU A 358       5.370 -33.623 -18.679  1.00 98.19           N  
ATOM   2720  CA  GLU A 358       6.728 -33.732 -19.206  1.00 98.19           C  
ATOM   2721  C   GLU A 358       7.117 -32.506 -20.043  1.00 98.19           C  
ATOM   2722  CB  GLU A 358       6.869 -35.044 -19.991  1.00 98.19           C  
ATOM   2723  O   GLU A 358       8.226 -31.990 -19.879  1.00 98.19           O  
ATOM   2724  CG  GLU A 358       8.335 -35.281 -20.386  1.00 98.19           C  
ATOM   2725  CD  GLU A 358       8.582 -36.633 -21.067  1.00 98.19           C  
ATOM   2726  OE1 GLU A 358       9.764 -37.043 -21.088  1.00 98.19           O  
ATOM   2727  OE2 GLU A 358       7.615 -37.266 -21.544  1.00 98.19           O  
ATOM   2728  N   GLY A 359       6.203 -31.981 -20.864  1.00 98.12           N  
ATOM   2729  CA  GLY A 359       6.409 -30.757 -21.643  1.00 98.12           C  
ATOM   2730  C   GLY A 359       6.743 -29.553 -20.769  1.00 98.12           C  
ATOM   2731  O   GLY A 359       7.795 -28.932 -20.938  1.00 98.12           O  
ATOM   2732  N   ILE A 360       5.919 -29.284 -19.752  1.00 98.56           N  
ATOM   2733  CA  ILE A 360       6.169 -28.204 -18.785  1.00 98.56           C  
ATOM   2734  C   ILE A 360       7.469 -28.450 -18.011  1.00 98.56           C  
ATOM   2735  CB  ILE A 360       4.966 -28.034 -17.830  1.00 98.56           C  
ATOM   2736  O   ILE A 360       8.243 -27.516 -17.808  1.00 98.56           O  
ATOM   2737  CG1 ILE A 360       3.711 -27.561 -18.599  1.00 98.56           C  
ATOM   2738  CG2 ILE A 360       5.301 -27.014 -16.724  1.00 98.56           C  
ATOM   2739  CD1 ILE A 360       2.421 -27.669 -17.780  1.00 98.56           C  
ATOM   2740  N   LYS A 361       7.761 -29.700 -17.623  1.00 98.38           N  
ATOM   2741  CA  LYS A 361       9.028 -30.036 -16.955  1.00 98.38           C  
ATOM   2742  C   LYS A 361      10.238 -29.714 -17.832  1.00 98.38           C  
ATOM   2743  CB  LYS A 361       9.012 -31.506 -16.527  1.00 98.38           C  
ATOM   2744  O   LYS A 361      11.236 -29.190 -17.345  1.00 98.38           O  
ATOM   2745  CG  LYS A 361      10.276 -31.863 -15.740  1.00 98.38           C  
ATOM   2746  CD  LYS A 361      10.256 -33.335 -15.341  1.00 98.38           C  
ATOM   2747  CE  LYS A 361      11.591 -33.652 -14.671  1.00 98.38           C  
ATOM   2748  NZ  LYS A 361      11.698 -35.096 -14.368  1.00 98.38           N  
ATOM   2749  N   LYS A 362      10.156 -29.979 -19.135  1.00 97.94           N  
ATOM   2750  CA  LYS A 362      11.221 -29.629 -20.081  1.00 97.94           C  
ATOM   2751  C   LYS A 362      11.400 -28.111 -20.187  1.00 97.94           C  
ATOM   2752  CB  LYS A 362      10.904 -30.273 -21.439  1.00 97.94           C  
ATOM   2753  O   LYS A 362      12.534 -27.636 -20.240  1.00 97.94           O  
ATOM   2754  CG  LYS A 362      12.108 -30.342 -22.393  1.00 97.94           C  
ATOM   2755  CD  LYS A 362      13.289 -31.173 -21.869  1.00 97.94           C  
ATOM   2756  CE  LYS A 362      12.857 -32.584 -21.445  1.00 97.94           C  
ATOM   2757  NZ  LYS A 362      13.936 -33.283 -20.711  1.00 97.94           N  
ATOM   2758  N   CYS A 363      10.306 -27.345 -20.155  1.00 98.25           N  
ATOM   2759  CA  CYS A 363      10.363 -25.884 -20.076  1.00 98.25           C  
ATOM   2760  C   CYS A 363      11.059 -25.402 -18.793  1.00 98.25           C  
ATOM   2761  CB  CYS A 363       8.951 -25.288 -20.161  1.00 98.25           C  
ATOM   2762  O   CYS A 363      11.913 -24.519 -18.868  1.00 98.25           O  
ATOM   2763  SG  CYS A 363       8.152 -25.712 -21.726  1.00 98.25           S  
ATOM   2764  N   GLU A 364      10.743 -25.990 -17.633  1.00 97.88           N  
ATOM   2765  CA  GLU A 364      11.425 -25.696 -16.362  1.00 97.88           C  
ATOM   2766  C   GLU A 364      12.936 -25.938 -16.493  1.00 97.88           C  
ATOM   2767  CB  GLU A 364      10.850 -26.534 -15.203  1.00 97.88           C  
ATOM   2768  O   GLU A 364      13.717 -25.008 -16.294  1.00 97.88           O  
ATOM   2769  CG  GLU A 364       9.421 -26.147 -14.785  1.00 97.88           C  
ATOM   2770  CD  GLU A 364       8.804 -27.157 -13.794  1.00 97.88           C  
ATOM   2771  OE1 GLU A 364       8.044 -26.764 -12.883  1.00 97.88           O  
ATOM   2772  OE2 GLU A 364       8.964 -28.383 -13.981  1.00 97.88           O  
ATOM   2773  N   GLU A 365      13.347 -27.128 -16.944  1.00 97.38           N  
ATOM   2774  CA  GLU A 365      14.760 -27.489 -17.140  1.00 97.38           C  
ATOM   2775  C   GLU A 365      15.498 -26.484 -18.043  1.00 97.38           C  
ATOM   2776  CB  GLU A 365      14.856 -28.902 -17.755  1.00 97.38           C  
ATOM   2777  O   GLU A 365      16.618 -26.066 -17.740  1.00 97.38           O  
ATOM   2778  CG  GLU A 365      14.475 -30.044 -16.793  1.00 97.38           C  
ATOM   2779  CD  GLU A 365      14.359 -31.431 -17.468  1.00 97.38           C  
ATOM   2780  OE1 GLU A 365      13.965 -32.399 -16.772  1.00 97.38           O  
ATOM   2781  OE2 GLU A 365      14.661 -31.579 -18.683  1.00 97.38           O  
ATOM   2782  N   MET A 366      14.873 -26.055 -19.145  1.00 95.81           N  
ATOM   2783  CA  MET A 366      15.457 -25.067 -20.060  1.00 95.81           C  
ATOM   2784  C   MET A 366      15.586 -23.678 -19.451  1.00 95.81           C  
ATOM   2785  CB  MET A 366      14.622 -24.971 -21.334  1.00 95.81           C  
ATOM   2786  O   MET A 366      16.632 -23.038 -19.591  1.00 95.81           O  
ATOM   2787  CG  MET A 366      14.905 -26.157 -22.252  1.00 95.81           C  
ATOM   2788  SD  MET A 366      14.431 -25.883 -23.968  1.00 95.81           S  
ATOM   2789  CE  MET A 366      15.566 -24.533 -24.415  1.00 95.81           C  
ATOM   2790  N   THR A 367      14.541 -23.209 -18.770  1.00 95.50           N  
ATOM   2791  CA  THR A 367      14.579 -21.896 -18.120  1.00 95.50           C  
ATOM   2792  C   THR A 367      15.617 -21.872 -17.002  1.00 95.50           C  
ATOM   2793  CB  THR A 367      13.206 -21.439 -17.612  1.00 95.50           C  
ATOM   2794  O   THR A 367      16.407 -20.931 -16.934  1.00 95.50           O  
ATOM   2795  CG2 THR A 367      12.241 -21.183 -18.765  1.00 95.50           C  
ATOM   2796  OG1 THR A 367      12.619 -22.359 -16.724  1.00 95.50           O  
ATOM   2797  N   GLU A 368      15.723 -22.927 -16.193  1.00 94.81           N  
ATOM   2798  CA  GLU A 368      16.786 -23.072 -15.190  1.00 94.81           C  
ATOM   2799  C   GLU A 368      18.180 -23.097 -15.823  1.00 94.81           C  
ATOM   2800  CB  GLU A 368      16.547 -24.329 -14.348  1.00 94.81           C  
ATOM   2801  O   GLU A 368      19.135 -22.537 -15.275  1.00 94.81           O  
ATOM   2802  CG  GLU A 368      15.343 -24.122 -13.417  1.00 94.81           C  
ATOM   2803  CD  GLU A 368      15.163 -25.236 -12.380  1.00 94.81           C  
ATOM   2804  OE1 GLU A 368      14.229 -25.074 -11.560  1.00 94.81           O  
ATOM   2805  OE2 GLU A 368      16.003 -26.163 -12.334  1.00 94.81           O  
ATOM   2806  N   PHE A 369      18.291 -23.641 -17.032  1.00 93.50           N  
ATOM   2807  CA  PHE A 369      19.518 -23.651 -17.812  1.00 93.50           C  
ATOM   2808  C   PHE A 369      19.731 -22.366 -18.633  1.00 93.50           C  
ATOM   2809  CB  PHE A 369      19.586 -24.950 -18.618  1.00 93.50           C  
ATOM   2810  O   PHE A 369      19.975 -22.396 -19.838  1.00 93.50           O  
ATOM   2811  CG  PHE A 369      20.972 -25.273 -19.129  1.00 93.50           C  
ATOM   2812  CD1 PHE A 369      21.173 -25.536 -20.495  1.00 93.50           C  
ATOM   2813  CD2 PHE A 369      22.052 -25.369 -18.229  1.00 93.50           C  
ATOM   2814  CE1 PHE A 369      22.441 -25.928 -20.948  1.00 93.50           C  
ATOM   2815  CE2 PHE A 369      23.332 -25.712 -18.694  1.00 93.50           C  
ATOM   2816  CZ  PHE A 369      23.521 -26.005 -20.054  1.00 93.50           C  
ATOM   2817  N   GLY A 370      19.698 -21.211 -17.962  1.00 87.69           N  
ATOM   2818  CA  GLY A 370      20.117 -19.926 -18.541  1.00 87.69           C  
ATOM   2819  C   GLY A 370      19.013 -19.090 -19.194  1.00 87.69           C  
ATOM   2820  O   GLY A 370      19.324 -18.256 -20.037  1.00 87.69           O  
ATOM   2821  N   GLY A 371      17.748 -19.289 -18.813  1.00 93.06           N  
ATOM   2822  CA  GLY A 371      16.603 -18.472 -19.245  1.00 93.06           C  
ATOM   2823  C   GLY A 371      15.730 -17.926 -18.109  1.00 93.06           C  
ATOM   2824  O   GLY A 371      14.677 -17.347 -18.380  1.00 93.06           O  
ATOM   2825  N   LEU A 372      16.134 -18.118 -16.846  1.00 95.31           N  
ATOM   2826  CA  LEU A 372      15.343 -17.753 -15.670  1.00 95.31           C  
ATOM   2827  C   LEU A 372      14.891 -16.296 -15.723  1.00 95.31           C  
ATOM   2828  CB  LEU A 372      16.131 -17.993 -14.367  1.00 95.31           C  
ATOM   2829  O   LEU A 372      15.692 -15.375 -15.892  1.00 95.31           O  
ATOM   2830  CG  LEU A 372      16.122 -19.440 -13.853  1.00 95.31           C  
ATOM   2831  CD1 LEU A 372      17.006 -19.543 -12.610  1.00 95.31           C  
ATOM   2832  CD2 LEU A 372      14.718 -19.927 -13.478  1.00 95.31           C  
ATOM   2833  N   GLY A 373      13.590 -16.098 -15.531  1.00 95.31           N  
ATOM   2834  CA  GLY A 373      12.989 -14.778 -15.467  1.00 95.31           C  
ATOM   2835  C   GLY A 373      12.767 -14.090 -16.814  1.00 95.31           C  
ATOM   2836  O   GLY A 373      12.042 -13.099 -16.844  1.00 95.31           O  
ATOM   2837  N   HIS A 374      13.298 -14.603 -17.928  1.00 96.94           N  
ATOM   2838  CA  HIS A 374      13.163 -13.957 -19.235  1.00 96.94           C  
ATOM   2839  C   HIS A 374      11.791 -14.230 -19.870  1.00 96.94           C  
ATOM   2840  CB  HIS A 374      14.362 -14.287 -20.133  1.00 96.94           C  
ATOM   2841  O   HIS A 374      10.828 -13.530 -19.540  1.00 96.94           O  
ATOM   2842  CG  HIS A 374      14.497 -13.315 -21.278  1.00 96.94           C  
ATOM   2843  CD2 HIS A 374      15.495 -12.393 -21.427  1.00 96.94           C  
ATOM   2844  ND1 HIS A 374      13.620 -13.131 -22.325  1.00 96.94           N  
ATOM   2845  CE1 HIS A 374      14.097 -12.137 -23.086  1.00 96.94           C  
ATOM   2846  NE2 HIS A 374      15.233 -11.644 -22.576  1.00 96.94           N  
ATOM   2847  N   SER A 375      11.684 -15.242 -20.737  1.00 98.06           N  
ATOM   2848  CA  SER A 375      10.459 -15.568 -21.477  1.00 98.06           C  
ATOM   2849  C   SER A 375      10.279 -17.075 -21.673  1.00 98.06           C  
ATOM   2850  CB  SER A 375      10.436 -14.896 -22.858  1.00 98.06           C  
ATOM   2851  O   SER A 375      11.265 -17.803 -21.783  1.00 98.06           O  
ATOM   2852  OG  SER A 375      10.675 -13.501 -22.773  1.00 98.06           O  
ATOM   2853  N   ALA A 376       9.029 -17.523 -21.762  1.00 98.31           N  
ATOM   2854  CA  ALA A 376       8.642 -18.864 -22.196  1.00 98.31           C  
ATOM   2855  C   ALA A 376       7.330 -18.787 -22.988  1.00 98.31           C  
ATOM   2856  CB  ALA A 376       8.557 -19.792 -20.985  1.00 98.31           C  
ATOM   2857  O   ALA A 376       6.502 -17.914 -22.718  1.00 98.31           O  
ATOM   2858  N   VAL A 377       7.140 -19.679 -23.961  1.00 98.44           N  
ATOM   2859  CA  VAL A 377       5.942 -19.690 -24.810  1.00 98.44           C  
ATOM   2860  C   VAL A 377       5.261 -21.055 -24.794  1.00 98.44           C  
ATOM   2861  CB  VAL A 377       6.236 -19.140 -26.223  1.00 98.44           C  
ATOM   2862  O   VAL A 377       5.922 -22.095 -24.807  1.00 98.44           O  
ATOM   2863  CG1 VAL A 377       7.228 -19.973 -27.022  1.00 98.44           C  
ATOM   2864  CG2 VAL A 377       4.976 -19.013 -27.086  1.00 98.44           C  
ATOM   2865  N   ILE A 378       3.932 -21.039 -24.754  1.00 98.75           N  
ATOM   2866  CA  ILE A 378       3.073 -22.209 -24.914  1.00 98.75           C  
ATOM   2867  C   ILE A 378       2.067 -21.961 -26.041  1.00 98.75           C  
ATOM   2868  CB  ILE A 378       2.416 -22.625 -23.576  1.00 98.75           C  
ATOM   2869  O   ILE A 378       1.400 -20.929 -26.093  1.00 98.75           O  
ATOM   2870  CG1 ILE A 378       1.613 -23.929 -23.773  1.00 98.75           C  
ATOM   2871  CG2 ILE A 378       1.539 -21.515 -22.967  1.00 98.75           C  
ATOM   2872  CD1 ILE A 378       1.069 -24.542 -22.480  1.00 98.75           C  
ATOM   2873  N   HIS A 379       1.926 -22.928 -26.937  1.00 98.88           N  
ATOM   2874  CA  HIS A 379       0.803 -23.025 -27.855  1.00 98.88           C  
ATOM   2875  C   HIS A 379      -0.124 -24.124 -27.336  1.00 98.88           C  
ATOM   2876  CB  HIS A 379       1.298 -23.283 -29.281  1.00 98.88           C  
ATOM   2877  O   HIS A 379       0.287 -25.277 -27.236  1.00 98.88           O  
ATOM   2878  CG  HIS A 379       2.120 -22.148 -29.837  1.00 98.88           C  
ATOM   2879  CD2 HIS A 379       3.474 -21.990 -29.721  1.00 98.88           C  
ATOM   2880  ND1 HIS A 379       1.648 -21.066 -30.544  1.00 98.88           N  
ATOM   2881  CE1 HIS A 379       2.687 -20.266 -30.835  1.00 98.88           C  
ATOM   2882  NE2 HIS A 379       3.822 -20.797 -30.359  1.00 98.88           N  
ATOM   2883  N   SER A 380      -1.345 -23.755 -26.954  1.00 98.62           N  
ATOM   2884  CA  SER A 380      -2.371 -24.657 -26.418  1.00 98.62           C  
ATOM   2885  C   SER A 380      -3.731 -23.955 -26.459  1.00 98.62           C  
ATOM   2886  CB  SER A 380      -2.038 -25.040 -24.969  1.00 98.62           C  
ATOM   2887  O   SER A 380      -3.800 -22.737 -26.298  1.00 98.62           O  
ATOM   2888  OG  SER A 380      -2.943 -26.010 -24.478  1.00 98.62           O  
ATOM   2889  N   GLU A 381      -4.808 -24.706 -26.663  1.00 98.44           N  
ATOM   2890  CA  GLU A 381      -6.195 -24.242 -26.486  1.00 98.44           C  
ATOM   2891  C   GLU A 381      -6.791 -24.767 -25.160  1.00 98.44           C  
ATOM   2892  CB  GLU A 381      -7.036 -24.639 -27.713  1.00 98.44           C  
ATOM   2893  O   GLU A 381      -7.961 -24.542 -24.846  1.00 98.44           O  
ATOM   2894  CG  GLU A 381      -6.534 -24.055 -29.052  1.00 98.44           C  
ATOM   2895  CD  GLU A 381      -6.594 -22.521 -29.167  1.00 98.44           C  
ATOM   2896  OE1 GLU A 381      -5.898 -21.972 -30.061  1.00 98.44           O  
ATOM   2897  OE2 GLU A 381      -7.336 -21.872 -28.402  1.00 98.44           O  
ATOM   2898  N   ASN A 382      -5.988 -25.467 -24.348  1.00 98.38           N  
ATOM   2899  CA  ASN A 382      -6.396 -26.043 -23.074  1.00 98.38           C  
ATOM   2900  C   ASN A 382      -6.017 -25.131 -21.899  1.00 98.38           C  
ATOM   2901  CB  ASN A 382      -5.798 -27.452 -22.956  1.00 98.38           C  
ATOM   2902  O   ASN A 382      -4.866 -25.080 -21.457  1.00 98.38           O  
ATOM   2903  CG  ASN A 382      -6.295 -28.208 -21.739  1.00 98.38           C  
ATOM   2904  ND2 ASN A 382      -6.222 -29.515 -21.788  1.00 98.38           N  
ATOM   2905  OD1 ASN A 382      -6.734 -27.661 -20.733  1.00 98.38           O  
ATOM   2906  N   GLN A 383      -7.021 -24.466 -21.324  1.00 98.38           N  
ATOM   2907  CA  GLN A 383      -6.819 -23.524 -20.223  1.00 98.38           C  
ATOM   2908  C   GLN A 383      -6.176 -24.157 -18.979  1.00 98.38           C  
ATOM   2909  CB  GLN A 383      -8.165 -22.869 -19.868  1.00 98.38           C  
ATOM   2910  O   GLN A 383      -5.397 -23.496 -18.294  1.00 98.38           O  
ATOM   2911  CG  GLN A 383      -7.995 -21.659 -18.933  1.00 98.38           C  
ATOM   2912  CD  GLN A 383      -7.128 -20.569 -19.558  1.00 98.38           C  
ATOM   2913  NE2 GLN A 383      -6.086 -20.105 -18.905  1.00 98.38           N  
ATOM   2914  OE1 GLN A 383      -7.366 -20.125 -20.665  1.00 98.38           O  
ATOM   2915  N   ASN A 384      -6.452 -25.431 -18.687  1.00 98.31           N  
ATOM   2916  CA  ASN A 384      -5.859 -26.099 -17.525  1.00 98.31           C  
ATOM   2917  C   ASN A 384      -4.349 -26.283 -17.702  1.00 98.31           C  
ATOM   2918  CB  ASN A 384      -6.558 -27.445 -17.281  1.00 98.31           C  
ATOM   2919  O   ASN A 384      -3.590 -26.063 -16.759  1.00 98.31           O  
ATOM   2920  CG  ASN A 384      -7.990 -27.288 -16.804  1.00 98.31           C  
ATOM   2921  ND2 ASN A 384      -8.832 -28.257 -17.072  1.00 98.31           N  
ATOM   2922  OD1 ASN A 384      -8.370 -26.315 -16.178  1.00 98.31           O  
ATOM   2923  N   VAL A 385      -3.905 -26.622 -18.914  1.00 98.50           N  
ATOM   2924  CA  VAL A 385      -2.474 -26.752 -19.213  1.00 98.50           C  
ATOM   2925  C   VAL A 385      -1.792 -25.388 -19.198  1.00 98.50           C  
ATOM   2926  CB  VAL A 385      -2.225 -27.463 -20.552  1.00 98.50           C  
ATOM   2927  O   VAL A 385      -0.713 -25.258 -18.624  1.00 98.50           O  
ATOM   2928  CG1 VAL A 385      -0.714 -27.604 -20.749  1.00 98.50           C  
ATOM   2929  CG2 VAL A 385      -2.847 -28.865 -20.562  1.00 98.50           C  
ATOM   2930  N   ILE A 386      -2.433 -24.357 -19.756  1.00 98.75           N  
ATOM   2931  CA  ILE A 386      -1.923 -22.978 -19.710  1.00 98.75           C  
ATOM   2932  C   ILE A 386      -1.737 -22.519 -18.257  1.00 98.75           C  
ATOM   2933  CB  ILE A 386      -2.861 -22.034 -20.497  1.00 98.75           C  
ATOM   2934  O   ILE A 386      -0.693 -21.961 -17.918  1.00 98.75           O  
ATOM   2935  CG1 ILE A 386      -2.840 -22.382 -22.004  1.00 98.75           C  
ATOM   2936  CG2 ILE A 386      -2.454 -20.560 -20.296  1.00 98.75           C  
ATOM   2937  CD1 ILE A 386      -4.012 -21.775 -22.785  1.00 98.75           C  
ATOM   2938  N   ASN A 387      -2.707 -22.797 -17.380  1.00 98.56           N  
ATOM   2939  CA  ASN A 387      -2.621 -22.457 -15.959  1.00 98.56           C  
ATOM   2940  C   ASN A 387      -1.476 -23.205 -15.258  1.00 98.56           C  
ATOM   2941  CB  ASN A 387      -3.968 -22.759 -15.280  1.00 98.56           C  
ATOM   2942  O   ASN A 387      -0.727 -22.599 -14.493  1.00 98.56           O  
ATOM   2943  CG  ASN A 387      -5.099 -21.832 -15.692  1.00 98.56           C  
ATOM   2944  ND2 ASN A 387      -6.314 -22.168 -15.332  1.00 98.56           N  
ATOM   2945  OD1 ASN A 387      -4.929 -20.794 -16.311  1.00 98.56           O  
ATOM   2946  N   GLU A 388      -1.300 -24.500 -15.534  1.00 98.44           N  
ATOM   2947  CA  GLU A 388      -0.191 -25.281 -14.973  1.00 98.44           C  
ATOM   2948  C   GLU A 388       1.174 -24.808 -15.481  1.00 98.44           C  
ATOM   2949  CB  GLU A 388      -0.390 -26.779 -15.267  1.00 98.44           C  
ATOM   2950  O   GLU A 388       2.113 -24.681 -14.691  1.00 98.44           O  
ATOM   2951  CG  GLU A 388      -1.372 -27.443 -14.289  1.00 98.44           C  
ATOM   2952  CD  GLU A 388      -0.883 -27.329 -12.834  1.00 98.44           C  
ATOM   2953  OE1 GLU A 388      -1.632 -26.843 -11.962  1.00 98.44           O  
ATOM   2954  OE2 GLU A 388       0.301 -27.636 -12.554  1.00 98.44           O  
ATOM   2955  N   PHE A 389       1.285 -24.477 -16.769  1.00 98.62           N  
ATOM   2956  CA  PHE A 389       2.486 -23.878 -17.350  1.00 98.62           C  
ATOM   2957  C   PHE A 389       2.814 -22.551 -16.661  1.00 98.62           C  
ATOM   2958  CB  PHE A 389       2.274 -23.701 -18.860  1.00 98.62           C  
ATOM   2959  O   PHE A 389       3.944 -22.355 -16.212  1.00 98.62           O  
ATOM   2960  CG  PHE A 389       3.406 -22.995 -19.582  1.00 98.62           C  
ATOM   2961  CD1 PHE A 389       3.335 -21.609 -19.819  1.00 98.62           C  
ATOM   2962  CD2 PHE A 389       4.506 -23.726 -20.067  1.00 98.62           C  
ATOM   2963  CE1 PHE A 389       4.344 -20.968 -20.561  1.00 98.62           C  
ATOM   2964  CE2 PHE A 389       5.518 -23.082 -20.797  1.00 98.62           C  
ATOM   2965  CZ  PHE A 389       5.434 -21.705 -21.047  1.00 98.62           C  
ATOM   2966  N   ALA A 390       1.816 -21.678 -16.491  1.00 98.00           N  
ATOM   2967  CA  ALA A 390       1.994 -20.383 -15.845  1.00 98.00           C  
ATOM   2968  C   ALA A 390       2.366 -20.486 -14.359  1.00 98.00           C  
ATOM   2969  CB  ALA A 390       0.720 -19.555 -16.052  1.00 98.00           C  
ATOM   2970  O   ALA A 390       3.133 -19.670 -13.852  1.00 98.00           O  
ATOM   2971  N   ARG A 391       1.859 -21.508 -13.661  1.00 97.94           N  
ATOM   2972  CA  ARG A 391       2.183 -21.778 -12.254  1.00 97.94           C  
ATOM   2973  C   ARG A 391       3.621 -22.269 -12.064  1.00 97.94           C  
ATOM   2974  CB  ARG A 391       1.164 -22.804 -11.732  1.00 97.94           C  
ATOM   2975  O   ARG A 391       4.213 -22.023 -11.015  1.00 97.94           O  
ATOM   2976  CG  ARG A 391       1.236 -23.009 -10.214  1.00 97.94           C  
ATOM   2977  CD  ARG A 391       0.246 -24.088  -9.750  1.00 97.94           C  
ATOM   2978  NE  ARG A 391       0.613 -25.443 -10.213  1.00 97.94           N  
ATOM   2979  NH1 ARG A 391       2.396 -25.818  -8.806  1.00 97.94           N  
ATOM   2980  NH2 ARG A 391       1.798 -27.363 -10.301  1.00 97.94           N  
ATOM   2981  CZ  ARG A 391       1.598 -26.198  -9.768  1.00 97.94           C  
ATOM   2982  N   ARG A 392       4.156 -23.011 -13.037  1.00 97.62           N  
ATOM   2983  CA  ARG A 392       5.418 -23.759 -12.916  1.00 97.62           C  
ATOM   2984  C   ARG A 392       6.617 -23.061 -13.552  1.00 97.62           C  
ATOM   2985  CB  ARG A 392       5.200 -25.152 -13.519  1.00 97.62           C  
ATOM   2986  O   ARG A 392       7.689 -23.014 -12.951  1.00 97.62           O  
ATOM   2987  CG  ARG A 392       4.412 -26.056 -12.557  1.00 97.62           C  
ATOM   2988  CD  ARG A 392       4.211 -27.465 -13.117  1.00 97.62           C  
ATOM   2989  NE  ARG A 392       5.484 -28.205 -13.254  1.00 97.62           N  
ATOM   2990  NH1 ARG A 392       4.605 -30.050 -14.311  1.00 97.62           N  
ATOM   2991  NH2 ARG A 392       6.784 -29.941 -13.943  1.00 97.62           N  
ATOM   2992  CZ  ARG A 392       5.618 -29.389 -13.823  1.00 97.62           C  
ATOM   2993  N   VAL A 393       6.456 -22.502 -14.749  1.00 97.75           N  
ATOM   2994  CA  VAL A 393       7.576 -21.963 -15.531  1.00 97.75           C  
ATOM   2995  C   VAL A 393       7.962 -20.565 -15.048  1.00 97.75           C  
ATOM   2996  CB  VAL A 393       7.286 -22.011 -17.039  1.00 97.75           C  
ATOM   2997  O   VAL A 393       7.174 -19.622 -15.056  1.00 97.75           O  
ATOM   2998  CG1 VAL A 393       8.490 -21.506 -17.842  1.00 97.75           C  
ATOM   2999  CG2 VAL A 393       7.021 -23.458 -17.474  1.00 97.75           C  
ATOM   3000  N   ARG A 394       9.219 -20.420 -14.623  1.00 96.00           N  
ATOM   3001  CA  ARG A 394       9.715 -19.248 -13.886  1.00 96.00           C  
ATOM   3002  C   ARG A 394      10.271 -18.163 -14.809  1.00 96.00           C  
ATOM   3003  CB  ARG A 394      10.730 -19.719 -12.837  1.00 96.00           C  
ATOM   3004  O   ARG A 394      11.483 -17.942 -14.872  1.00 96.00           O  
ATOM   3005  CG  ARG A 394      10.062 -20.567 -11.744  1.00 96.00           C  
ATOM   3006  CD  ARG A 394      11.094 -21.065 -10.733  1.00 96.00           C  
ATOM   3007  NE  ARG A 394      11.705 -19.949  -9.981  1.00 96.00           N  
ATOM   3008  NH1 ARG A 394      13.589 -21.074  -9.315  1.00 96.00           N  
ATOM   3009  NH2 ARG A 394      13.260 -18.960  -8.656  1.00 96.00           N  
ATOM   3010  CZ  ARG A 394      12.847 -20.000  -9.326  1.00 96.00           C  
ATOM   3011  N   THR A 395       9.385 -17.459 -15.509  1.00 96.62           N  
ATOM   3012  CA  THR A 395       9.739 -16.362 -16.431  1.00 96.62           C  
ATOM   3013  C   THR A 395       8.833 -15.147 -16.259  1.00 96.62           C  
ATOM   3014  CB  THR A 395       9.714 -16.822 -17.893  1.00 96.62           C  
ATOM   3015  O   THR A 395       7.667 -15.301 -15.924  1.00 96.62           O  
ATOM   3016  CG2 THR A 395      10.774 -17.890 -18.158  1.00 96.62           C  
ATOM   3017  OG1 THR A 395       8.468 -17.366 -18.237  1.00 96.62           O  
ATOM   3018  N   GLY A 396       9.346 -13.937 -16.509  1.00 94.56           N  
ATOM   3019  CA  GLY A 396       8.562 -12.701 -16.395  1.00 94.56           C  
ATOM   3020  C   GLY A 396       7.593 -12.464 -17.557  1.00 94.56           C  
ATOM   3021  O   GLY A 396       6.601 -11.771 -17.373  1.00 94.56           O  
ATOM   3022  N   ARG A 397       7.836 -13.067 -18.731  1.00 97.38           N  
ATOM   3023  CA  ARG A 397       6.885 -13.087 -19.856  1.00 97.38           C  
ATOM   3024  C   ARG A 397       6.514 -14.520 -20.211  1.00 97.38           C  
ATOM   3025  CB  ARG A 397       7.457 -12.374 -21.090  1.00 97.38           C  
ATOM   3026  O   ARG A 397       7.325 -15.244 -20.784  1.00 97.38           O  
ATOM   3027  CG  ARG A 397       7.648 -10.855 -20.931  1.00 97.38           C  
ATOM   3028  CD  ARG A 397       9.102 -10.470 -21.218  1.00 97.38           C  
ATOM   3029  NE  ARG A 397       9.976 -10.919 -20.127  1.00 97.38           N  
ATOM   3030  NH1 ARG A 397       9.954  -8.968 -18.943  1.00 97.38           N  
ATOM   3031  NH2 ARG A 397      10.865 -10.805 -18.063  1.00 97.38           N  
ATOM   3032  CZ  ARG A 397      10.259 -10.227 -19.050  1.00 97.38           C  
ATOM   3033  N   LEU A 398       5.286 -14.908 -19.899  1.00 97.62           N  
ATOM   3034  CA  LEU A 398       4.684 -16.147 -20.380  1.00 97.62           C  
ATOM   3035  C   LEU A 398       3.788 -15.800 -21.564  1.00 97.62           C  
ATOM   3036  CB  LEU A 398       3.904 -16.811 -19.241  1.00 97.62           C  
ATOM   3037  O   LEU A 398       2.879 -14.982 -21.438  1.00 97.62           O  
ATOM   3038  CG  LEU A 398       4.800 -17.306 -18.092  1.00 97.62           C  
ATOM   3039  CD1 LEU A 398       3.924 -17.535 -16.869  1.00 97.62           C  
ATOM   3040  CD2 LEU A 398       5.515 -18.608 -18.436  1.00 97.62           C  
ATOM   3041  N   ILE A 399       4.085 -16.375 -22.721  1.00 98.19           N  
ATOM   3042  CA  ILE A 399       3.428 -16.043 -23.984  1.00 98.19           C  
ATOM   3043  C   ILE A 399       2.550 -17.220 -24.377  1.00 98.19           C  
ATOM   3044  CB  ILE A 399       4.477 -15.666 -25.050  1.00 98.19           C  
ATOM   3045  O   ILE A 399       2.987 -18.367 -24.333  1.00 98.19           O  
ATOM   3046  CG1 ILE A 399       5.297 -14.448 -24.563  1.00 98.19           C  
ATOM   3047  CG2 ILE A 399       3.805 -15.353 -26.399  1.00 98.19           C  
ATOM   3048  CD1 ILE A 399       6.534 -14.171 -25.410  1.00 98.19           C  
ATOM   3049  N   VAL A 400       1.308 -16.938 -24.752  1.00 98.25           N  
ATOM   3050  CA  VAL A 400       0.345 -17.961 -25.155  1.00 98.25           C  
ATOM   3051  C   VAL A 400      -0.038 -17.712 -26.604  1.00 98.25           C  
ATOM   3052  CB  VAL A 400      -0.882 -17.987 -24.226  1.00 98.25           C  
ATOM   3053  O   VAL A 400      -0.479 -16.615 -26.936  1.00 98.25           O  
ATOM   3054  CG1 VAL A 400      -1.843 -19.113 -24.622  1.00 98.25           C  
ATOM   3055  CG2 VAL A 400      -0.478 -18.206 -22.761  1.00 98.25           C  
ATOM   3056  N   ASN A 401       0.104 -18.728 -27.458  1.00 98.12           N  
ATOM   3057  CA  ASN A 401      -0.380 -18.702 -28.840  1.00 98.12           C  
ATOM   3058  C   ASN A 401       0.118 -17.499 -29.667  1.00 98.12           C  
ATOM   3059  CB  ASN A 401      -1.914 -18.841 -28.824  1.00 98.12           C  
ATOM   3060  O   ASN A 401      -0.668 -16.851 -30.358  1.00 98.12           O  
ATOM   3061  CG  ASN A 401      -2.377 -20.205 -28.361  1.00 98.12           C  
ATOM   3062  ND2 ASN A 401      -3.462 -20.276 -27.634  1.00 98.12           N  
ATOM   3063  OD1 ASN A 401      -1.801 -21.221 -28.724  1.00 98.12           O  
ATOM   3064  N   SER A 402       1.403 -17.157 -29.558  1.00 97.75           N  
ATOM   3065  CA  SER A 402       2.005 -16.024 -30.270  1.00 97.75           C  
ATOM   3066  C   SER A 402       3.506 -16.231 -30.479  1.00 97.75           C  
ATOM   3067  CB  SER A 402       1.800 -14.738 -29.461  1.00 97.75           C  
ATOM   3068  O   SER A 402       4.131 -16.922 -29.672  1.00 97.75           O  
ATOM   3069  OG  SER A 402       0.443 -14.359 -29.463  1.00 97.75           O  
ATOM   3070  N   PRO A 403       4.114 -15.592 -31.494  1.00 97.88           N  
ATOM   3071  CA  PRO A 403       5.562 -15.626 -31.700  1.00 97.88           C  
ATOM   3072  C   PRO A 403       6.300 -15.009 -30.502  1.00 97.88           C  
ATOM   3073  CB  PRO A 403       5.782 -14.835 -32.995  1.00 97.88           C  
ATOM   3074  O   PRO A 403       5.973 -13.898 -30.071  1.00 97.88           O  
ATOM   3075  CG  PRO A 403       4.591 -13.887 -33.065  1.00 97.88           C  
ATOM   3076  CD  PRO A 403       3.470 -14.720 -32.470  1.00 97.88           C  
ATOM   3077  N   SER A 404       7.310 -15.695 -29.958  1.00 97.06           N  
ATOM   3078  CA  SER A 404       7.917 -15.295 -28.681  1.00 97.06           C  
ATOM   3079  C   SER A 404       8.643 -13.950 -28.745  1.00 97.06           C  
ATOM   3080  CB  SER A 404       8.866 -16.381 -28.181  1.00 97.06           C  
ATOM   3081  O   SER A 404       8.500 -13.132 -27.839  1.00 97.06           O  
ATOM   3082  OG  SER A 404       9.387 -16.018 -26.922  1.00 97.06           O  
ATOM   3083  N   SER A 405       9.391 -13.666 -29.816  1.00 96.06           N  
ATOM   3084  CA  SER A 405      10.140 -12.408 -29.947  1.00 96.06           C  
ATOM   3085  C   SER A 405       9.212 -11.196 -29.932  1.00 96.06           C  
ATOM   3086  CB  SER A 405      10.983 -12.382 -31.224  1.00 96.06           C  
ATOM   3087  O   SER A 405       9.393 -10.295 -29.115  1.00 96.06           O  
ATOM   3088  OG  SER A 405      11.964 -13.389 -31.182  1.00 96.06           O  
ATOM   3089  N   GLN A 406       8.203 -11.188 -30.804  1.00 96.50           N  
ATOM   3090  CA  GLN A 406       7.238 -10.096 -30.935  1.00 96.50           C  
ATOM   3091  C   GLN A 406       6.299 -10.031 -29.722  1.00 96.50           C  
ATOM   3092  CB  GLN A 406       6.443 -10.238 -32.244  1.00 96.50           C  
ATOM   3093  O   GLN A 406       5.993  -8.944 -29.238  1.00 96.50           O  
ATOM   3094  CG  GLN A 406       7.277 -10.047 -33.527  1.00 96.50           C  
ATOM   3095  CD  GLN A 406       8.207 -11.208 -33.888  1.00 96.50           C  
ATOM   3096  NE2 GLN A 406       9.138 -11.013 -34.793  1.00 96.50           N  
ATOM   3097  OE1 GLN A 406       8.139 -12.304 -33.360  1.00 96.50           O  
ATOM   3098  N   GLY A 407       5.897 -11.182 -29.175  1.00 96.00           N  
ATOM   3099  CA  GLY A 407       5.089 -11.242 -27.960  1.00 96.00           C  
ATOM   3100  C   GLY A 407       5.831 -10.734 -26.717  1.00 96.00           C  
ATOM   3101  O   GLY A 407       5.239 -10.072 -25.865  1.00 96.00           O  
ATOM   3102  N   ALA A 408       7.131 -10.998 -26.591  1.00 96.69           N  
ATOM   3103  CA  ALA A 408       7.901 -10.565 -25.430  1.00 96.69           C  
ATOM   3104  C   ALA A 408       8.211  -9.070 -25.450  1.00 96.69           C  
ATOM   3105  CB  ALA A 408       9.208 -11.343 -25.372  1.00 96.69           C  
ATOM   3106  O   ALA A 408       8.192  -8.456 -24.387  1.00 96.69           O  
ATOM   3107  N   ILE A 409       8.515  -8.492 -26.619  1.00 95.69           N  
ATOM   3108  CA  ILE A 409       8.794  -7.051 -26.726  1.00 95.69           C  
ATOM   3109  C   ILE A 409       7.527  -6.205 -26.556  1.00 95.69           C  
ATOM   3110  CB  ILE A 409       9.573  -6.686 -28.008  1.00 95.69           C  
ATOM   3111  O   ILE A 409       7.651  -5.091 -26.065  1.00 95.69           O  
ATOM   3112  CG1 ILE A 409       8.735  -6.940 -29.278  1.00 95.69           C  
ATOM   3113  CG2 ILE A 409      10.940  -7.401 -28.012  1.00 95.69           C  
ATOM   3114  CD1 ILE A 409       9.446  -6.616 -30.596  1.00 95.69           C  
ATOM   3115  N   GLY A 410       6.343  -6.752 -26.864  1.00 93.69           N  
ATOM   3116  CA  GLY A 410       5.032  -6.200 -26.498  1.00 93.69           C  
ATOM   3117  C   GLY A 410       4.277  -5.460 -27.606  1.00 93.69           C  
ATOM   3118  O   GLY A 410       4.824  -5.227 -28.681  1.00 93.69           O  
ATOM   3119  N   ASP A 411       3.005  -5.142 -27.333  1.00 92.00           N  
ATOM   3120  CA  ASP A 411       2.019  -4.369 -28.131  1.00 92.00           C  
ATOM   3121  C   ASP A 411       1.624  -4.921 -29.517  1.00 92.00           C  
ATOM   3122  CB  ASP A 411       2.476  -2.912 -28.164  1.00 92.00           C  
ATOM   3123  O   ASP A 411       0.546  -4.631 -30.022  1.00 92.00           O  
ATOM   3124  CG  ASP A 411       1.415  -1.884 -28.563  1.00 92.00           C  
ATOM   3125  OD1 ASP A 411       0.310  -1.930 -27.981  1.00 92.00           O  
ATOM   3126  OD2 ASP A 411       1.763  -0.998 -29.377  1.00 92.00           O  
ATOM   3127  N   ILE A 412       2.440  -5.781 -30.134  1.00 90.56           N  
ATOM   3128  CA  ILE A 412       2.150  -6.326 -31.474  1.00 90.56           C  
ATOM   3129  C   ILE A 412       1.099  -7.450 -31.417  1.00 90.56           C  
ATOM   3130  CB  ILE A 412       3.453  -6.793 -32.164  1.00 90.56           C  
ATOM   3131  O   ILE A 412       0.192  -7.502 -32.243  1.00 90.56           O  
ATOM   3132  CG1 ILE A 412       4.496  -5.652 -32.255  1.00 90.56           C  
ATOM   3133  CG2 ILE A 412       3.156  -7.317 -33.584  1.00 90.56           C  
ATOM   3134  CD1 ILE A 412       5.873  -6.108 -32.755  1.00 90.56           C  
ATOM   3135  N   TYR A 413       1.237  -8.369 -30.457  1.00 92.25           N  
ATOM   3136  CA  TYR A 413       0.366  -9.550 -30.301  1.00 92.25           C  
ATOM   3137  C   TYR A 413      -0.360  -9.585 -28.949  1.00 92.25           C  
ATOM   3138  CB  TYR A 413       1.196 -10.832 -30.495  1.00 92.25           C  
ATOM   3139  O   TYR A 413      -1.177 -10.468 -28.702  1.00 92.25           O  
ATOM   3140  CG  TYR A 413       1.577 -11.119 -31.934  1.00 92.25           C  
ATOM   3141  CD1 TYR A 413       0.741 -11.923 -32.732  1.00 92.25           C  
ATOM   3142  CD2 TYR A 413       2.760 -10.584 -32.474  1.00 92.25           C  
ATOM   3143  CE1 TYR A 413       1.076 -12.175 -34.076  1.00 92.25           C  
ATOM   3144  CE2 TYR A 413       3.095 -10.823 -33.822  1.00 92.25           C  
ATOM   3145  OH  TYR A 413       2.556 -11.840 -35.929  1.00 92.25           O  
ATOM   3146  CZ  TYR A 413       2.245 -11.614 -34.626  1.00 92.25           C  
ATOM   3147  N   ASN A 414      -0.029  -8.669 -28.039  1.00 91.12           N  
ATOM   3148  CA  ASN A 414      -0.537  -8.649 -26.672  1.00 91.12           C  
ATOM   3149  C   ASN A 414      -0.421  -7.246 -26.067  1.00 91.12           C  
ATOM   3150  CB  ASN A 414       0.228  -9.699 -25.844  1.00 91.12           C  
ATOM   3151  O   ASN A 414       0.026  -6.317 -26.723  1.00 91.12           O  
ATOM   3152  CG  ASN A 414       1.721  -9.447 -25.768  1.00 91.12           C  
ATOM   3153  ND2 ASN A 414       2.504 -10.477 -25.943  1.00 91.12           N  
ATOM   3154  OD1 ASN A 414       2.202  -8.353 -25.530  1.00 91.12           O  
ATOM   3155  N   THR A 415      -0.796  -7.110 -24.799  1.00 89.62           N  
ATOM   3156  CA  THR A 415      -0.807  -5.839 -24.064  1.00 89.62           C  
ATOM   3157  C   THR A 415       0.467  -5.584 -23.254  1.00 89.62           C  
ATOM   3158  CB  THR A 415      -2.038  -5.786 -23.148  1.00 89.62           C  
ATOM   3159  O   THR A 415       0.451  -4.753 -22.346  1.00 89.62           O  
ATOM   3160  CG2 THR A 415      -3.349  -5.918 -23.924  1.00 89.62           C  
ATOM   3161  OG1 THR A 415      -1.980  -6.856 -22.228  1.00 89.62           O  
ATOM   3162  N   ASN A 416       1.559  -6.322 -23.494  1.00 92.75           N  
ATOM   3163  CA  ASN A 416       2.824  -6.034 -22.819  1.00 92.75           C  
ATOM   3164  C   ASN A 416       3.364  -4.683 -23.295  1.00 92.75           C  
ATOM   3165  CB  ASN A 416       3.870  -7.135 -23.066  1.00 92.75           C  
ATOM   3166  O   ASN A 416       3.282  -4.362 -24.478  1.00 92.75           O  
ATOM   3167  CG  ASN A 416       3.554  -8.465 -22.417  1.00 92.75           C  
ATOM   3168  ND2 ASN A 416       4.157  -9.531 -22.890  1.00 92.75           N  
ATOM   3169  OD1 ASN A 416       2.804  -8.573 -21.464  1.00 92.75           O  
ATOM   3170  N   THR A 417       3.990  -3.938 -22.388  1.00 96.12           N  
ATOM   3171  CA  THR A 417       4.635  -2.658 -22.697  1.00 96.12           C  
ATOM   3172  C   THR A 417       5.735  -2.821 -23.761  1.00 96.12           C  
ATOM   3173  CB  THR A 417       5.241  -2.084 -21.411  1.00 96.12           C  
ATOM   3174  O   THR A 417       6.639  -3.638 -23.549  1.00 96.12           O  
ATOM   3175  CG2 THR A 417       5.879  -0.720 -21.600  1.00 96.12           C  
ATOM   3176  OG1 THR A 417       4.226  -1.927 -20.447  1.00 96.12           O  
ATOM   3177  N   PRO A 418       5.723  -2.041 -24.861  1.00 97.19           N  
ATOM   3178  CA  PRO A 418       6.795  -1.997 -25.853  1.00 97.19           C  
ATOM   3179  C   PRO A 418       8.165  -1.730 -25.236  1.00 97.19           C  
ATOM   3180  CB  PRO A 418       6.433  -0.874 -26.829  1.00 97.19           C  
ATOM   3181  O   PRO A 418       8.422  -0.652 -24.697  1.00 97.19           O  
ATOM   3182  CG  PRO A 418       4.923  -0.907 -26.790  1.00 97.19           C  
ATOM   3183  CD  PRO A 418       4.620  -1.213 -25.322  1.00 97.19           C  
ATOM   3184  N   SER A 419       9.085  -2.688 -25.327  1.00 97.81           N  
ATOM   3185  CA  SER A 419      10.427  -2.501 -24.779  1.00 97.81           C  
ATOM   3186  C   SER A 419      11.501  -3.319 -25.477  1.00 97.81           C  
ATOM   3187  CB  SER A 419      10.421  -2.811 -23.283  1.00 97.81           C  
ATOM   3188  O   SER A 419      11.289  -4.430 -25.956  1.00 97.81           O  
ATOM   3189  OG  SER A 419      11.621  -2.368 -22.677  1.00 97.81           O  
ATOM   3190  N   LEU A 420      12.713  -2.764 -25.469  1.00 96.88           N  
ATOM   3191  CA  LEU A 420      13.948  -3.451 -25.852  1.00 96.88           C  
ATOM   3192  C   LEU A 420      14.892  -3.629 -24.655  1.00 96.88           C  
ATOM   3193  CB  LEU A 420      14.595  -2.716 -27.036  1.00 96.88           C  
ATOM   3194  O   LEU A 420      16.103  -3.790 -24.817  1.00 96.88           O  
ATOM   3195  CG  LEU A 420      13.751  -2.734 -28.322  1.00 96.88           C  
ATOM   3196  CD1 LEU A 420      14.457  -1.865 -29.356  1.00 96.88           C  
ATOM   3197  CD2 LEU A 420      13.609  -4.141 -28.910  1.00 96.88           C  
ATOM   3198  N   THR A 421      14.358  -3.540 -23.436  1.00 97.69           N  
ATOM   3199  CA  THR A 421      15.047  -3.841 -22.176  1.00 97.69           C  
ATOM   3200  C   THR A 421      14.093  -4.657 -21.309  1.00 97.69           C  
ATOM   3201  CB  THR A 421      15.508  -2.548 -21.492  1.00 97.69           C  
ATOM   3202  O   THR A 421      13.227  -4.117 -20.629  1.00 97.69           O  
ATOM   3203  CG2 THR A 421      16.245  -2.777 -20.173  1.00 97.69           C  
ATOM   3204  OG1 THR A 421      16.423  -1.920 -22.367  1.00 97.69           O  
ATOM   3205  N   LEU A 422      14.236  -5.978 -21.389  1.00 97.56           N  
ATOM   3206  CA  LEU A 422      13.338  -6.948 -20.766  1.00 97.56           C  
ATOM   3207  C   LEU A 422      13.955  -7.410 -19.440  1.00 97.56           C  
ATOM   3208  CB  LEU A 422      13.098  -8.113 -21.754  1.00 97.56           C  
ATOM   3209  O   LEU A 422      14.944  -8.145 -19.442  1.00 97.56           O  
ATOM   3210  CG  LEU A 422      12.709  -7.700 -23.191  1.00 97.56           C  
ATOM   3211  CD1 LEU A 422      12.498  -8.942 -24.054  1.00 97.56           C  
ATOM   3212  CD2 LEU A 422      11.442  -6.853 -23.249  1.00 97.56           C  
ATOM   3213  N   GLY A 423      13.428  -6.934 -18.311  1.00 96.88           N  
ATOM   3214  CA  GLY A 423      13.964  -7.274 -16.992  1.00 96.88           C  
ATOM   3215  C   GLY A 423      13.614  -8.706 -16.594  1.00 96.88           C  
ATOM   3216  O   GLY A 423      12.469  -9.120 -16.742  1.00 96.88           O  
ATOM   3217  N   CYS A 424      14.561  -9.476 -16.057  1.00 96.94           N  
ATOM   3218  CA  CYS A 424      14.351 -10.888 -15.700  1.00 96.94           C  
ATOM   3219  C   CYS A 424      14.006 -11.127 -14.215  1.00 96.94           C  
ATOM   3220  CB  CYS A 424      15.545 -11.725 -16.176  1.00 96.94           C  
ATOM   3221  O   CYS A 424      14.029 -12.261 -13.736  1.00 96.94           O  
ATOM   3222  SG  CYS A 424      15.675 -11.634 -17.980  1.00 96.94           S  
ATOM   3223  N   GLY A 425      13.698 -10.078 -13.453  1.00 95.94           N  
ATOM   3224  CA  GLY A 425      13.370 -10.164 -12.028  1.00 95.94           C  
ATOM   3225  C   GLY A 425      14.466 -10.783 -11.162  1.00 95.94           C  
ATOM   3226  O   GLY A 425      15.574 -11.075 -11.617  1.00 95.94           O  
ATOM   3227  N   SER A 426      14.146 -11.040  -9.894  1.00 94.44           N  
ATOM   3228  CA  SER A 426      15.088 -11.646  -8.940  1.00 94.44           C  
ATOM   3229  C   SER A 426      15.598 -13.019  -9.403  1.00 94.44           C  
ATOM   3230  CB  SER A 426      14.423 -11.759  -7.566  1.00 94.44           C  
ATOM   3231  O   SER A 426      16.741 -13.379  -9.125  1.00 94.44           O  
ATOM   3232  OG  SER A 426      13.237 -12.529  -7.658  1.00 94.44           O  
ATOM   3233  N   MET A 427      14.791 -13.740 -10.187  1.00 92.06           N  
ATOM   3234  CA  MET A 427      15.132 -15.019 -10.820  1.00 92.06           C  
ATOM   3235  C   MET A 427      16.334 -14.897 -11.766  1.00 92.06           C  
ATOM   3236  CB  MET A 427      13.909 -15.527 -11.600  1.00 92.06           C  
ATOM   3237  O   MET A 427      17.247 -15.717 -11.708  1.00 92.06           O  
ATOM   3238  CG  MET A 427      12.696 -15.767 -10.695  1.00 92.06           C  
ATOM   3239  SD  MET A 427      11.175 -16.163 -11.591  1.00 92.06           S  
ATOM   3240  CE  MET A 427      10.673 -14.512 -12.160  1.00 92.06           C  
ATOM   3241  N   GLY A 428      16.361 -13.847 -12.591  1.00 91.38           N  
ATOM   3242  CA  GLY A 428      17.471 -13.515 -13.486  1.00 91.38           C  
ATOM   3243  C   GLY A 428      18.493 -12.545 -12.886  1.00 91.38           C  
ATOM   3244  O   GLY A 428      19.329 -12.020 -13.617  1.00 91.38           O  
ATOM   3245  N   ARG A 429      18.452 -12.303 -11.565  1.00 92.75           N  
ATOM   3246  CA  ARG A 429      19.304 -11.331 -10.847  1.00 92.75           C  
ATOM   3247  C   ARG A 429      19.119  -9.889 -11.337  1.00 92.75           C  
ATOM   3248  CB  ARG A 429      20.782 -11.764 -10.863  1.00 92.75           C  
ATOM   3249  O   ARG A 429      20.083  -9.136 -11.471  1.00 92.75           O  
ATOM   3250  CG  ARG A 429      21.006 -13.218 -10.436  1.00 92.75           C  
ATOM   3251  CD  ARG A 429      22.491 -13.554 -10.569  1.00 92.75           C  
ATOM   3252  NE  ARG A 429      22.740 -14.963 -10.222  1.00 92.75           N  
ATOM   3253  NH1 ARG A 429      25.003 -14.953 -10.565  1.00 92.75           N  
ATOM   3254  NH2 ARG A 429      23.993 -16.832  -9.898  1.00 92.75           N  
ATOM   3255  CZ  ARG A 429      23.907 -15.575 -10.228  1.00 92.75           C  
ATOM   3256  N   ASN A 430      17.880  -9.503 -11.619  1.00 95.56           N  
ATOM   3257  CA  ASN A 430      17.482  -8.139 -11.953  1.00 95.56           C  
ATOM   3258  C   ASN A 430      16.480  -7.591 -10.925  1.00 95.56           C  
ATOM   3259  CB  ASN A 430      16.932  -8.070 -13.388  1.00 95.56           C  
ATOM   3260  O   ASN A 430      15.873  -8.329 -10.152  1.00 95.56           O  
ATOM   3261  CG  ASN A 430      17.834  -8.629 -14.476  1.00 95.56           C  
ATOM   3262  ND2 ASN A 430      19.140  -8.591 -14.348  1.00 95.56           N  
ATOM   3263  OD1 ASN A 430      17.357  -9.100 -15.489  1.00 95.56           O  
ATOM   3264  N   SER A 431      16.310  -6.274 -10.920  1.00 95.69           N  
ATOM   3265  CA  SER A 431      15.454  -5.530  -9.986  1.00 95.69           C  
ATOM   3266  C   SER A 431      13.982  -5.478 -10.400  1.00 95.69           C  
ATOM   3267  CB  SER A 431      15.999  -4.108  -9.827  1.00 95.69           C  
ATOM   3268  O   SER A 431      13.142  -5.173  -9.563  1.00 95.69           O  
ATOM   3269  OG  SER A 431      16.334  -3.598 -11.104  1.00 95.69           O  
ATOM   3270  N   THR A 432      13.654  -5.792 -11.657  1.00 96.62           N  
ATOM   3271  CA  THR A 432      12.274  -5.830 -12.162  1.00 96.62           C  
ATOM   3272  C   THR A 432      12.075  -6.969 -13.161  1.00 96.62           C  
ATOM   3273  CB  THR A 432      11.854  -4.479 -12.771  1.00 96.62           C  
ATOM   3274  O   THR A 432      13.027  -7.382 -13.828  1.00 96.62           O  
ATOM   3275  CG2 THR A 432      12.619  -4.093 -14.040  1.00 96.62           C  
ATOM   3276  OG1 THR A 432      10.495  -4.607 -13.097  1.00 96.62           O  
ATOM   3277  N   THR A 433      10.847  -7.484 -13.250  1.00 96.62           N  
ATOM   3278  CA  THR A 433      10.376  -8.356 -14.336  1.00 96.62           C  
ATOM   3279  C   THR A 433       9.737  -7.577 -15.479  1.00 96.62           C  
ATOM   3280  CB  THR A 433       9.362  -9.399 -13.844  1.00 96.62           C  
ATOM   3281  O   THR A 433       9.321  -8.195 -16.451  1.00 96.62           O  
ATOM   3282  CG2 THR A 433      10.034 -10.487 -13.015  1.00 96.62           C  
ATOM   3283  OG1 THR A 433       8.399  -8.799 -13.010  1.00 96.62           O  
ATOM   3284  N   ASP A 434       9.626  -6.255 -15.384  1.00 97.00           N  
ATOM   3285  CA  ASP A 434       8.917  -5.454 -16.376  1.00 97.00           C  
ATOM   3286  C   ASP A 434       9.638  -5.439 -17.723  1.00 97.00           C  
ATOM   3287  CB  ASP A 434       8.725  -4.007 -15.897  1.00 97.00           C  
ATOM   3288  O   ASP A 434      10.866  -5.548 -17.831  1.00 97.00           O  
ATOM   3289  CG  ASP A 434       7.973  -3.881 -14.575  1.00 97.00           C  
ATOM   3290  OD1 ASP A 434       7.154  -4.773 -14.266  1.00 97.00           O  
ATOM   3291  OD2 ASP A 434       8.312  -2.911 -13.852  1.00 97.00           O  
ATOM   3292  N   ASN A 435       8.850  -5.201 -18.762  1.00 97.88           N  
ATOM   3293  CA  ASN A 435       9.350  -4.534 -19.949  1.00 97.88           C  
ATOM   3294  C   ASN A 435       9.621  -3.075 -19.565  1.00 97.88           C  
ATOM   3295  CB  ASN A 435       8.291  -4.680 -21.044  1.00 97.88           C  
ATOM   3296  O   ASN A 435       8.685  -2.313 -19.331  1.00 97.88           O  
ATOM   3297  CG  ASN A 435       8.309  -6.045 -21.698  1.00 97.88           C  
ATOM   3298  ND2 ASN A 435       7.820  -6.121 -22.908  1.00 97.88           N  
ATOM   3299  OD1 ASN A 435       8.776  -7.036 -21.142  1.00 97.88           O  
ATOM   3300  N   VAL A 436      10.898  -2.700 -19.440  1.00 98.19           N  
ATOM   3301  CA  VAL A 436      11.283  -1.391 -18.893  1.00 98.19           C  
ATOM   3302  C   VAL A 436      10.699  -0.269 -19.754  1.00 98.19           C  
ATOM   3303  CB  VAL A 436      12.813  -1.266 -18.762  1.00 98.19           C  
ATOM   3304  O   VAL A 436      10.859  -0.294 -20.974  1.00 98.19           O  
ATOM   3305  CG1 VAL A 436      13.270   0.140 -18.350  1.00 98.19           C  
ATOM   3306  CG2 VAL A 436      13.352  -2.251 -17.714  1.00 98.19           C  
ATOM   3307  N   SER A 437      10.064   0.715 -19.119  1.00 97.94           N  
ATOM   3308  CA  SER A 437       9.482   1.909 -19.748  1.00 97.94           C  
ATOM   3309  C   SER A 437       9.509   3.099 -18.771  1.00 97.94           C  
ATOM   3310  CB  SER A 437       8.066   1.565 -20.247  1.00 97.94           C  
ATOM   3311  O   SER A 437      10.233   3.088 -17.773  1.00 97.94           O  
ATOM   3312  OG  SER A 437       7.505   2.623 -21.013  1.00 97.94           O  
ATOM   3313  N   VAL A 438       8.738   4.153 -19.046  1.00 97.88           N  
ATOM   3314  CA  VAL A 438       8.725   5.429 -18.307  1.00 97.88           C  
ATOM   3315  C   VAL A 438       8.454   5.268 -16.809  1.00 97.88           C  
ATOM   3316  CB  VAL A 438       7.709   6.410 -18.927  1.00 97.88           C  
ATOM   3317  O   VAL A 438       9.058   5.968 -16.000  1.00 97.88           O  
ATOM   3318  CG1 VAL A 438       8.138   6.769 -20.351  1.00 97.88           C  
ATOM   3319  CG2 VAL A 438       6.267   5.889 -18.966  1.00 97.88           C  
ATOM   3320  N   LYS A 439       7.618   4.301 -16.412  1.00 95.62           N  
ATOM   3321  CA  LYS A 439       7.282   4.039 -14.999  1.00 95.62           C  
ATOM   3322  C   LYS A 439       8.500   3.618 -14.179  1.00 95.62           C  
ATOM   3323  CB  LYS A 439       6.174   2.973 -14.910  1.00 95.62           C  
ATOM   3324  O   LYS A 439       8.581   3.925 -12.997  1.00 95.62           O  
ATOM   3325  CG  LYS A 439       4.867   3.497 -15.522  1.00 95.62           C  
ATOM   3326  CD  LYS A 439       3.719   2.479 -15.529  1.00 95.62           C  
ATOM   3327  CE  LYS A 439       2.559   3.183 -16.253  1.00 95.62           C  
ATOM   3328  NZ  LYS A 439       1.445   2.298 -16.658  1.00 95.62           N  
ATOM   3329  N   ASN A 440       9.474   2.968 -14.814  1.00 98.12           N  
ATOM   3330  CA  ASN A 440      10.706   2.537 -14.159  1.00 98.12           C  
ATOM   3331  C   ASN A 440      11.747   3.665 -14.049  1.00 98.12           C  
ATOM   3332  CB  ASN A 440      11.277   1.334 -14.921  1.00 98.12           C  
ATOM   3333  O   ASN A 440      12.781   3.470 -13.413  1.00 98.12           O  
ATOM   3334  CG  ASN A 440      10.258   0.245 -15.196  1.00 98.12           C  
ATOM   3335  ND2 ASN A 440       9.929  -0.561 -14.211  1.00 98.12           N  
ATOM   3336  OD1 ASN A 440       9.763   0.135 -16.304  1.00 98.12           O  
ATOM   3337  N   LEU A 441      11.503   4.816 -14.691  1.00 98.38           N  
ATOM   3338  CA  LEU A 441      12.427   5.954 -14.760  1.00 98.38           C  
ATOM   3339  C   LEU A 441      11.967   7.159 -13.918  1.00 98.38           C  
ATOM   3340  CB  LEU A 441      12.709   6.331 -16.221  1.00 98.38           C  
ATOM   3341  O   LEU A 441      12.516   8.257 -14.042  1.00 98.38           O  
ATOM   3342  CG  LEU A 441      13.169   5.181 -17.128  1.00 98.38           C  
ATOM   3343  CD1 LEU A 441      13.577   5.752 -18.482  1.00 98.38           C  
ATOM   3344  CD2 LEU A 441      14.362   4.400 -16.588  1.00 98.38           C  
ATOM   3345  N   LEU A 442      10.971   6.953 -13.054  1.00 97.88           N  
ATOM   3346  CA  LEU A 442      10.437   7.951 -12.133  1.00 97.88           C  
ATOM   3347  C   LEU A 442      10.503   7.446 -10.692  1.00 97.88           C  
ATOM   3348  CB  LEU A 442       8.984   8.287 -12.514  1.00 97.88           C  
ATOM   3349  O   LEU A 442      10.215   6.286 -10.407  1.00 97.88           O  
ATOM   3350  CG  LEU A 442       8.818   9.006 -13.862  1.00 97.88           C  
ATOM   3351  CD1 LEU A 442       7.330   9.138 -14.179  1.00 97.88           C  
ATOM   3352  CD2 LEU A 442       9.434  10.408 -13.849  1.00 97.88           C  
ATOM   3353  N   ASN A 443      10.807   8.354  -9.772  1.00 98.12           N  
ATOM   3354  CA  ASN A 443      10.450   8.212  -8.370  1.00 98.12           C  
ATOM   3355  C   ASN A 443       9.040   8.784  -8.165  1.00 98.12           C  
ATOM   3356  CB  ASN A 443      11.487   8.936  -7.500  1.00 98.12           C  
ATOM   3357  O   ASN A 443       8.713   9.852  -8.690  1.00 98.12           O  
ATOM   3358  CG  ASN A 443      12.867   8.321  -7.580  1.00 98.12           C  
ATOM   3359  ND2 ASN A 443      13.876   9.108  -7.871  1.00 98.12           N  
ATOM   3360  OD1 ASN A 443      13.059   7.141  -7.354  1.00 98.12           O  
ATOM   3361  N   ILE A 444       8.215   8.102  -7.370  1.00 97.88           N  
ATOM   3362  CA  ILE A 444       6.867   8.569  -7.034  1.00 97.88           C  
ATOM   3363  C   ILE A 444       6.864   9.123  -5.613  1.00 97.88           C  
ATOM   3364  CB  ILE A 444       5.816   7.458  -7.242  1.00 97.88           C  
ATOM   3365  O   ILE A 444       6.997   8.380  -4.639  1.00 97.88           O  
ATOM   3366  CG1 ILE A 444       5.865   6.842  -8.660  1.00 97.88           C  
ATOM   3367  CG2 ILE A 444       4.418   8.029  -6.955  1.00 97.88           C  
ATOM   3368  CD1 ILE A 444       5.814   7.848  -9.819  1.00 97.88           C  
ATOM   3369  N   LYS A 445       6.701  10.442  -5.482  1.00 96.88           N  
ATOM   3370  CA  LYS A 445       6.519  11.086  -4.177  1.00 96.88           C  
ATOM   3371  C   LYS A 445       5.041  11.039  -3.814  1.00 96.88           C  
ATOM   3372  CB  LYS A 445       7.037  12.529  -4.198  1.00 96.88           C  
ATOM   3373  O   LYS A 445       4.227  11.644  -4.507  1.00 96.88           O  
ATOM   3374  CG  LYS A 445       8.539  12.622  -4.510  1.00 96.88           C  
ATOM   3375  CD  LYS A 445       9.067  14.064  -4.478  1.00 96.88           C  
ATOM   3376  CE  LYS A 445       8.306  14.970  -5.456  1.00 96.88           C  
ATOM   3377  NZ  LYS A 445       9.010  16.255  -5.676  1.00 96.88           N  
ATOM   3378  N   ARG A 446       4.696  10.354  -2.724  1.00 96.75           N  
ATOM   3379  CA  ARG A 446       3.327  10.329  -2.196  1.00 96.75           C  
ATOM   3380  C   ARG A 446       3.145  11.439  -1.167  1.00 96.75           C  
ATOM   3381  CB  ARG A 446       3.001   8.934  -1.645  1.00 96.75           C  
ATOM   3382  O   ARG A 446       3.804  11.436  -0.130  1.00 96.75           O  
ATOM   3383  CG  ARG A 446       1.494   8.773  -1.399  1.00 96.75           C  
ATOM   3384  CD  ARG A 446       1.178   7.341  -0.957  1.00 96.75           C  
ATOM   3385  NE  ARG A 446      -0.276   7.130  -0.819  1.00 96.75           N  
ATOM   3386  NH1 ARG A 446      -0.216   4.891  -0.319  1.00 96.75           N  
ATOM   3387  NH2 ARG A 446      -2.186   5.928  -0.554  1.00 96.75           N  
ATOM   3388  CZ  ARG A 446      -0.884   5.987  -0.558  1.00 96.75           C  
ATOM   3389  N   VAL A 447       2.245  12.371  -1.446  1.00 95.75           N  
ATOM   3390  CA  VAL A 447       1.821  13.411  -0.505  1.00 95.75           C  
ATOM   3391  C   VAL A 447       0.522  12.938   0.135  1.00 95.75           C  
ATOM   3392  CB  VAL A 447       1.629  14.755  -1.215  1.00 95.75           C  
ATOM   3393  O   VAL A 447      -0.436  12.633  -0.570  1.00 95.75           O  
ATOM   3394  CG1 VAL A 447       1.240  15.881  -0.253  1.00 95.75           C  
ATOM   3395  CG2 VAL A 447       2.854  15.188  -2.032  1.00 95.75           C  
ATOM   3396  N   VAL A 448       0.505  12.842   1.463  1.00 93.69           N  
ATOM   3397  CA  VAL A 448      -0.653  12.389   2.246  1.00 93.69           C  
ATOM   3398  C   VAL A 448      -1.237  13.558   3.028  1.00 93.69           C  
ATOM   3399  CB  VAL A 448      -0.307  11.197   3.161  1.00 93.69           C  
ATOM   3400  O   VAL A 448      -0.506  14.302   3.682  1.00 93.69           O  
ATOM   3401  CG1 VAL A 448       0.029   9.957   2.321  1.00 93.69           C  
ATOM   3402  CG2 VAL A 448       0.869  11.456   4.116  1.00 93.69           C  
ATOM   3403  N   ILE A 449      -2.551  13.728   2.948  1.00 89.69           N  
ATOM   3404  CA  ILE A 449      -3.291  14.811   3.597  1.00 89.69           C  
ATOM   3405  C   ILE A 449      -3.944  14.250   4.869  1.00 89.69           C  
ATOM   3406  CB  ILE A 449      -4.279  15.459   2.595  1.00 89.69           C  
ATOM   3407  O   ILE A 449      -4.368  13.091   4.908  1.00 89.69           O  
ATOM   3408  CG1 ILE A 449      -3.544  15.975   1.331  1.00 89.69           C  
ATOM   3409  CG2 ILE A 449      -5.077  16.591   3.265  1.00 89.69           C  
ATOM   3410  CD1 ILE A 449      -4.483  16.381   0.188  1.00 89.69           C  
ATOM   3411  N   ARG A 450      -3.981  15.050   5.946  1.00 87.38           N  
ATOM   3412  CA  ARG A 450      -4.618  14.656   7.214  1.00 87.38           C  
ATOM   3413  C   ARG A 450      -6.072  14.258   6.944  1.00 87.38           C  
ATOM   3414  CB  ARG A 450      -4.543  15.805   8.238  1.00 87.38           C  
ATOM   3415  O   ARG A 450      -6.812  15.024   6.342  1.00 87.38           O  
ATOM   3416  CG  ARG A 450      -5.174  15.448   9.600  1.00 87.38           C  
ATOM   3417  CD  ARG A 450      -5.125  16.650  10.551  1.00 87.38           C  
ATOM   3418  NE  ARG A 450      -5.641  16.322  11.897  1.00 87.38           N  
ATOM   3419  NH1 ARG A 450      -4.639  18.055  13.036  1.00 87.38           N  
ATOM   3420  NH2 ARG A 450      -5.761  16.509  14.156  1.00 87.38           N  
ATOM   3421  CZ  ARG A 450      -5.350  16.963  13.016  1.00 87.38           C  
ATOM   3422  N   LYS A 451      -6.472  13.085   7.437  1.00 82.88           N  
ATOM   3423  CA  LYS A 451      -7.841  12.573   7.340  1.00 82.88           C  
ATOM   3424  C   LYS A 451      -8.347  12.171   8.716  1.00 82.88           C  
ATOM   3425  CB  LYS A 451      -7.888  11.419   6.322  1.00 82.88           C  
ATOM   3426  O   LYS A 451      -7.668  11.442   9.447  1.00 82.88           O  
ATOM   3427  CG  LYS A 451      -9.321  10.931   6.053  1.00 82.88           C  
ATOM   3428  CD  LYS A 451      -9.378   9.873   4.941  1.00 82.88           C  
ATOM   3429  CE  LYS A 451     -10.841   9.509   4.643  1.00 82.88           C  
ATOM   3430  NZ  LYS A 451     -10.992   8.730   3.382  1.00 82.88           N  
ATOM   3431  N   ASP A 452      -9.559  12.599   9.029  1.00 83.69           N  
ATOM   3432  CA  ASP A 452     -10.257  12.149  10.221  1.00 83.69           C  
ATOM   3433  C   ASP A 452     -10.691  10.696  10.077  1.00 83.69           C  
ATOM   3434  CB  ASP A 452     -11.447  13.060  10.524  1.00 83.69           C  
ATOM   3435  O   ASP A 452     -11.078  10.218   9.007  1.00 83.69           O  
ATOM   3436  CG  ASP A 452     -11.002  14.422  11.056  1.00 83.69           C  
ATOM   3437  OD1 ASP A 452      -9.853  14.496  11.555  1.00 83.69           O  
ATOM   3438  OD2 ASP A 452     -11.847  15.331  11.004  1.00 83.69           O  
ATOM   3439  N   ARG A 453     -10.630   9.953  11.181  1.00 77.81           N  
ATOM   3440  CA  ARG A 453     -11.164   8.593  11.184  1.00 77.81           C  
ATOM   3441  C   ARG A 453     -12.690   8.652  11.172  1.00 77.81           C  
ATOM   3442  CB  ARG A 453     -10.599   7.771  12.350  1.00 77.81           C  
ATOM   3443  O   ARG A 453     -13.301   9.467  11.857  1.00 77.81           O  
ATOM   3444  CG  ARG A 453      -9.096   7.513  12.180  1.00 77.81           C  
ATOM   3445  CD  ARG A 453      -8.557   6.665  13.341  1.00 77.81           C  
ATOM   3446  NE  ARG A 453      -7.098   6.470  13.260  1.00 77.81           N  
ATOM   3447  NH1 ARG A 453      -6.878   4.872  14.922  1.00 77.81           N  
ATOM   3448  NH2 ARG A 453      -5.081   5.916  14.144  1.00 77.81           N  
ATOM   3449  CZ  ARG A 453      -6.373   5.755  14.105  1.00 77.81           C  
ATOM   3450  N   MET A 454     -13.316   7.709  10.479  1.00 81.75           N  
ATOM   3451  CA  MET A 454     -14.742   7.459  10.669  1.00 81.75           C  
ATOM   3452  C   MET A 454     -14.985   7.077  12.138  1.00 81.75           C  
ATOM   3453  CB  MET A 454     -15.191   6.362   9.699  1.00 81.75           C  
ATOM   3454  O   MET A 454     -14.327   6.157  12.647  1.00 81.75           O  
ATOM   3455  CG  MET A 454     -16.702   6.124   9.736  1.00 81.75           C  
ATOM   3456  SD  MET A 454     -17.259   4.888   8.535  1.00 81.75           S  
ATOM   3457  CE  MET A 454     -16.631   3.366   9.288  1.00 81.75           C  
ATOM   3458  N   LYS A 455     -15.885   7.807  12.805  1.00 81.62           N  
ATOM   3459  CA  LYS A 455     -16.468   7.443  14.102  1.00 81.62           C  
ATOM   3460  C   LYS A 455     -17.803   6.740  13.869  1.00 81.62           C  
ATOM   3461  CB  LYS A 455     -16.640   8.677  15.011  1.00 81.62           C  
ATOM   3462  O   LYS A 455     -18.348   6.760  12.770  1.00 81.62           O  
ATOM   3463  CG  LYS A 455     -15.307   9.317  15.427  1.00 81.62           C  
ATOM   3464  CD  LYS A 455     -15.521  10.396  16.502  1.00 81.62           C  
ATOM   3465  CE  LYS A 455     -14.186  11.027  16.920  1.00 81.62           C  
ATOM   3466  NZ  LYS A 455     -14.350  11.939  18.080  1.00 81.62           N  
ATOM   3467  N   TRP A 456     -18.311   6.113  14.910  1.00 81.19           N  
ATOM   3468  CA  TRP A 456     -19.568   5.383  14.899  1.00 81.19           C  
ATOM   3469  C   TRP A 456     -20.249   5.541  16.241  1.00 81.19           C  
ATOM   3470  CB  TRP A 456     -19.312   3.908  14.598  1.00 81.19           C  
ATOM   3471  O   TRP A 456     -19.602   5.828  17.247  1.00 81.19           O  
ATOM   3472  CG  TRP A 456     -18.033   3.348  15.131  1.00 81.19           C  
ATOM   3473  CD1 TRP A 456     -17.555   3.443  16.394  1.00 81.19           C  
ATOM   3474  CD2 TRP A 456     -17.092   2.522  14.409  1.00 81.19           C  
ATOM   3475  CE2 TRP A 456     -16.094   2.080  15.323  1.00 81.19           C  
ATOM   3476  CE3 TRP A 456     -17.080   2.005  13.098  1.00 81.19           C  
ATOM   3477  NE1 TRP A 456     -16.368   2.749  16.493  1.00 81.19           N  
ATOM   3478  CH2 TRP A 456     -15.405   0.402  13.764  1.00 81.19           C  
ATOM   3479  CZ2 TRP A 456     -15.219   1.046  14.996  1.00 81.19           C  
ATOM   3480  CZ3 TRP A 456     -16.239   0.935  12.773  1.00 81.19           C  
ATOM   3481  N   PHE A 457     -21.553   5.320  16.222  1.00 91.25           N  
ATOM   3482  CA  PHE A 457     -22.368   5.300  17.411  1.00 91.25           C  
ATOM   3483  C   PHE A 457     -23.123   3.972  17.441  1.00 91.25           C  
ATOM   3484  CB  PHE A 457     -23.256   6.544  17.402  1.00 91.25           C  
ATOM   3485  O   PHE A 457     -24.049   3.757  16.660  1.00 91.25           O  
ATOM   3486  CG  PHE A 457     -23.951   6.712  18.723  1.00 91.25           C  
ATOM   3487  CD1 PHE A 457     -25.279   6.277  18.869  1.00 91.25           C  
ATOM   3488  CD2 PHE A 457     -23.237   7.215  19.827  1.00 91.25           C  
ATOM   3489  CE1 PHE A 457     -25.888   6.326  20.130  1.00 91.25           C  
ATOM   3490  CE2 PHE A 457     -23.845   7.248  21.092  1.00 91.25           C  
ATOM   3491  CZ  PHE A 457     -25.160   6.779  21.240  1.00 91.25           C  
ATOM   3492  N   LYS A 458     -22.646   3.042  18.268  1.00 90.50           N  
ATOM   3493  CA  LYS A 458     -23.187   1.692  18.430  1.00 90.50           C  
ATOM   3494  C   LYS A 458     -23.742   1.533  19.839  1.00 90.50           C  
ATOM   3495  CB  LYS A 458     -22.104   0.644  18.148  1.00 90.50           C  
ATOM   3496  O   LYS A 458     -23.028   1.755  20.813  1.00 90.50           O  
ATOM   3497  CG  LYS A 458     -21.743   0.536  16.657  1.00 90.50           C  
ATOM   3498  CD  LYS A 458     -20.795  -0.652  16.466  1.00 90.50           C  
ATOM   3499  CE  LYS A 458     -20.594  -1.045  15.001  1.00 90.50           C  
ATOM   3500  NZ  LYS A 458     -20.009  -2.411  14.919  1.00 90.50           N  
ATOM   3501  N   ILE A 459     -25.012   1.164  19.911  1.00 94.50           N  
ATOM   3502  CA  ILE A 459     -25.793   0.881  21.120  1.00 94.50           C  
ATOM   3503  C   ILE A 459     -26.758  -0.271  20.790  1.00 94.50           C  
ATOM   3504  CB  ILE A 459     -26.561   2.145  21.589  1.00 94.50           C  
ATOM   3505  O   ILE A 459     -26.919  -0.573  19.599  1.00 94.50           O  
ATOM   3506  CG1 ILE A 459     -27.505   2.716  20.504  1.00 94.50           C  
ATOM   3507  CG2 ILE A 459     -25.571   3.219  22.074  1.00 94.50           C  
ATOM   3508  CD1 ILE A 459     -28.542   3.700  21.062  1.00 94.50           C  
ATOM   3509  N   PRO A 460     -27.423  -0.901  21.777  1.00 95.19           N  
ATOM   3510  CA  PRO A 460     -28.459  -1.882  21.492  1.00 95.19           C  
ATOM   3511  C   PRO A 460     -29.511  -1.322  20.526  1.00 95.19           C  
ATOM   3512  CB  PRO A 460     -29.087  -2.245  22.836  1.00 95.19           C  
ATOM   3513  O   PRO A 460     -29.994  -0.203  20.731  1.00 95.19           O  
ATOM   3514  CG  PRO A 460     -27.912  -2.056  23.784  1.00 95.19           C  
ATOM   3515  CD  PRO A 460     -27.220  -0.815  23.214  1.00 95.19           C  
ATOM   3516  N   PRO A 461     -29.921  -2.081  19.496  1.00 93.62           N  
ATOM   3517  CA  PRO A 461     -30.962  -1.650  18.564  1.00 93.62           C  
ATOM   3518  C   PRO A 461     -32.313  -1.350  19.226  1.00 93.62           C  
ATOM   3519  CB  PRO A 461     -31.102  -2.807  17.569  1.00 93.62           C  
ATOM   3520  O   PRO A 461     -33.143  -0.652  18.642  1.00 93.62           O  
ATOM   3521  CG  PRO A 461     -29.729  -3.477  17.588  1.00 93.62           C  
ATOM   3522  CD  PRO A 461     -29.280  -3.303  19.033  1.00 93.62           C  
ATOM   3523  N   LYS A 462     -32.571  -1.917  20.413  1.00 96.50           N  
ATOM   3524  CA  LYS A 462     -33.818  -1.742  21.164  1.00 96.50           C  
ATOM   3525  C   LYS A 462     -33.528  -1.484  22.636  1.00 96.50           C  
ATOM   3526  CB  LYS A 462     -34.700  -2.986  21.020  1.00 96.50           C  
ATOM   3527  O   LYS A 462     -32.907  -2.308  23.303  1.00 96.50           O  
ATOM   3528  CG  LYS A 462     -35.134  -3.240  19.573  1.00 96.50           C  
ATOM   3529  CD  LYS A 462     -35.921  -4.544  19.500  1.00 96.50           C  
ATOM   3530  CE  LYS A 462     -36.276  -4.833  18.044  1.00 96.50           C  
ATOM   3531  NZ  LYS A 462     -36.916  -6.162  17.934  1.00 96.50           N  
ATOM   3532  N   ILE A 463     -34.057  -0.376  23.142  1.00 97.50           N  
ATOM   3533  CA  ILE A 463     -34.011  -0.014  24.558  1.00 97.50           C  
ATOM   3534  C   ILE A 463     -35.450   0.252  24.999  1.00 97.50           C  
ATOM   3535  CB  ILE A 463     -33.068   1.188  24.797  1.00 97.50           C  
ATOM   3536  O   ILE A 463     -36.103   1.159  24.482  1.00 97.50           O  
ATOM   3537  CG1 ILE A 463     -31.654   0.905  24.226  1.00 97.50           C  
ATOM   3538  CG2 ILE A 463     -33.006   1.495  26.306  1.00 97.50           C  
ATOM   3539  CD1 ILE A 463     -30.668   2.070  24.355  1.00 97.50           C  
ATOM   3540  N   TYR A 464     -35.957  -0.568  25.913  1.00 97.62           N  
ATOM   3541  CA  TYR A 464     -37.252  -0.370  26.565  1.00 97.62           C  
ATOM   3542  C   TYR A 464     -37.002   0.243  27.937  1.00 97.62           C  
ATOM   3543  CB  TYR A 464     -38.004  -1.705  26.661  1.00 97.62           C  
ATOM   3544  O   TYR A 464     -36.089  -0.192  28.624  1.00 97.62           O  
ATOM   3545  CG  TYR A 464     -38.336  -2.297  25.305  1.00 97.62           C  
ATOM   3546  CD1 TYR A 464     -39.471  -1.843  24.607  1.00 97.62           C  
ATOM   3547  CD2 TYR A 464     -37.470  -3.235  24.710  1.00 97.62           C  
ATOM   3548  CE1 TYR A 464     -39.727  -2.300  23.302  1.00 97.62           C  
ATOM   3549  CE2 TYR A 464     -37.724  -3.699  23.406  1.00 97.62           C  
ATOM   3550  OH  TYR A 464     -39.055  -3.591  21.402  1.00 97.62           O  
ATOM   3551  CZ  TYR A 464     -38.841  -3.215  22.693  1.00 97.62           C  
ATOM   3552  N   PHE A 465     -37.776   1.244  28.338  1.00 95.81           N  
ATOM   3553  CA  PHE A 465     -37.594   1.941  29.612  1.00 95.81           C  
ATOM   3554  C   PHE A 465     -38.950   2.313  30.225  1.00 95.81           C  
ATOM   3555  CB  PHE A 465     -36.657   3.149  29.403  1.00 95.81           C  
ATOM   3556  O   PHE A 465     -39.983   2.111  29.583  1.00 95.81           O  
ATOM   3557  CG  PHE A 465     -37.173   4.221  28.462  1.00 95.81           C  
ATOM   3558  CD1 PHE A 465     -36.966   4.111  27.073  1.00 95.81           C  
ATOM   3559  CD2 PHE A 465     -37.870   5.329  28.975  1.00 95.81           C  
ATOM   3560  CE1 PHE A 465     -37.471   5.094  26.203  1.00 95.81           C  
ATOM   3561  CE2 PHE A 465     -38.389   6.305  28.107  1.00 95.81           C  
ATOM   3562  CZ  PHE A 465     -38.189   6.188  26.720  1.00 95.81           C  
ATOM   3563  N   GLU A 466     -38.916   2.849  31.447  1.00 94.31           N  
ATOM   3564  CA  GLU A 466     -40.049   3.118  32.355  1.00 94.31           C  
ATOM   3565  C   GLU A 466     -40.524   1.910  33.180  1.00 94.31           C  
ATOM   3566  CB  GLU A 466     -41.230   3.864  31.698  1.00 94.31           C  
ATOM   3567  O   GLU A 466     -40.178   0.754  32.912  1.00 94.31           O  
ATOM   3568  CG  GLU A 466     -40.809   5.138  30.951  1.00 94.31           C  
ATOM   3569  CD  GLU A 466     -41.952   6.143  30.736  1.00 94.31           C  
ATOM   3570  OE1 GLU A 466     -41.636   7.255  30.252  1.00 94.31           O  
ATOM   3571  OE2 GLU A 466     -43.124   5.806  31.024  1.00 94.31           O  
ATOM   3572  N   SER A 467     -41.280   2.208  34.245  1.00 93.88           N  
ATOM   3573  CA  SER A 467     -41.836   1.213  35.170  1.00 93.88           C  
ATOM   3574  C   SER A 467     -42.731   0.219  34.431  1.00 93.88           C  
ATOM   3575  CB  SER A 467     -42.596   1.906  36.308  1.00 93.88           C  
ATOM   3576  O   SER A 467     -43.567   0.586  33.600  1.00 93.88           O  
ATOM   3577  OG  SER A 467     -43.360   1.005  37.091  1.00 93.88           O  
ATOM   3578  N   GLY A 468     -42.529  -1.067  34.714  1.00 93.94           N  
ATOM   3579  CA  GLY A 468     -43.266  -2.158  34.081  1.00 93.94           C  
ATOM   3580  C   GLY A 468     -42.797  -2.498  32.664  1.00 93.94           C  
ATOM   3581  O   GLY A 468     -43.444  -3.307  31.989  1.00 93.94           O  
ATOM   3582  N   SER A 469     -41.679  -1.939  32.193  1.00 96.56           N  
ATOM   3583  CA  SER A 469     -41.095  -2.254  30.879  1.00 96.56           C  
ATOM   3584  C   SER A 469     -40.698  -3.729  30.724  1.00 96.56           C  
ATOM   3585  CB  SER A 469     -39.912  -1.335  30.570  1.00 96.56           C  
ATOM   3586  O   SER A 469     -40.689  -4.234  29.595  1.00 96.56           O  
ATOM   3587  OG  SER A 469     -38.947  -1.384  31.592  1.00 96.56           O  
ATOM   3588  N   LEU A 470     -40.526  -4.471  31.829  1.00 96.12           N  
ATOM   3589  CA  LEU A 470     -40.397  -5.938  31.830  1.00 96.12           C  
ATOM   3590  C   LEU A 470     -41.502  -6.659  31.043  1.00 96.12           C  
ATOM   3591  CB  LEU A 470     -40.418  -6.451  33.280  1.00 96.12           C  
ATOM   3592  O   LEU A 470     -41.264  -7.741  30.504  1.00 96.12           O  
ATOM   3593  CG  LEU A 470     -39.125  -6.209  34.075  1.00 96.12           C  
ATOM   3594  CD1 LEU A 470     -39.321  -6.753  35.490  1.00 96.12           C  
ATOM   3595  CD2 LEU A 470     -37.934  -6.926  33.446  1.00 96.12           C  
ATOM   3596  N   GLN A 471     -42.692  -6.061  30.910  1.00 96.50           N  
ATOM   3597  CA  GLN A 471     -43.786  -6.617  30.108  1.00 96.50           C  
ATOM   3598  C   GLN A 471     -43.394  -6.899  28.651  1.00 96.50           C  
ATOM   3599  CB  GLN A 471     -44.996  -5.673  30.151  1.00 96.50           C  
ATOM   3600  O   GLN A 471     -44.033  -7.715  27.994  1.00 96.50           O  
ATOM   3601  CG  GLN A 471     -44.804  -4.389  29.319  1.00 96.50           C  
ATOM   3602  CD  GLN A 471     -45.984  -3.434  29.440  1.00 96.50           C  
ATOM   3603  NE2 GLN A 471     -45.771  -2.150  29.270  1.00 96.50           N  
ATOM   3604  OE1 GLN A 471     -47.125  -3.830  29.609  1.00 96.50           O  
ATOM   3605  N   TYR A 472     -42.360  -6.243  28.112  1.00 96.50           N  
ATOM   3606  CA  TYR A 472     -41.892  -6.517  26.753  1.00 96.50           C  
ATOM   3607  C   TYR A 472     -41.448  -7.977  26.568  1.00 96.50           C  
ATOM   3608  CB  TYR A 472     -40.768  -5.545  26.373  1.00 96.50           C  
ATOM   3609  O   TYR A 472     -41.622  -8.521  25.476  1.00 96.50           O  
ATOM   3610  CG  TYR A 472     -40.169  -5.883  25.021  1.00 96.50           C  
ATOM   3611  CD1 TYR A 472     -38.953  -6.588  24.963  1.00 96.50           C  
ATOM   3612  CD2 TYR A 472     -40.877  -5.602  23.836  1.00 96.50           C  
ATOM   3613  CE1 TYR A 472     -38.430  -6.990  23.724  1.00 96.50           C  
ATOM   3614  CE2 TYR A 472     -40.358  -6.008  22.590  1.00 96.50           C  
ATOM   3615  OH  TYR A 472     -38.560  -7.023  21.336  1.00 96.50           O  
ATOM   3616  CZ  TYR A 472     -39.116  -6.677  22.532  1.00 96.50           C  
ATOM   3617  N   LEU A 473     -40.963  -8.641  27.624  1.00 96.69           N  
ATOM   3618  CA  LEU A 473     -40.551 -10.046  27.574  1.00 96.69           C  
ATOM   3619  C   LEU A 473     -41.662 -10.970  27.052  1.00 96.69           C  
ATOM   3620  CB  LEU A 473     -40.079 -10.493  28.966  1.00 96.69           C  
ATOM   3621  O   LEU A 473     -41.362 -11.899  26.307  1.00 96.69           O  
ATOM   3622  CG  LEU A 473     -38.759  -9.857  29.439  1.00 96.69           C  
ATOM   3623  CD1 LEU A 473     -38.510 -10.286  30.882  1.00 96.69           C  
ATOM   3624  CD2 LEU A 473     -37.570 -10.296  28.580  1.00 96.69           C  
ATOM   3625  N   CYS A 474     -42.942 -10.662  27.311  1.00 95.56           N  
ATOM   3626  CA  CYS A 474     -44.049 -11.477  26.798  1.00 95.56           C  
ATOM   3627  C   CYS A 474     -44.217 -11.416  25.262  1.00 95.56           C  
ATOM   3628  CB  CYS A 474     -45.360 -11.142  27.526  1.00 95.56           C  
ATOM   3629  O   CYS A 474     -44.946 -12.212  24.672  1.00 95.56           O  
ATOM   3630  SG  CYS A 474     -46.139  -9.620  26.893  1.00 95.56           S  
ATOM   3631  N   LYS A 475     -43.560 -10.455  24.597  1.00 94.56           N  
ATOM   3632  CA  LYS A 475     -43.596 -10.256  23.138  1.00 94.56           C  
ATOM   3633  C   LYS A 475     -42.377 -10.855  22.429  1.00 94.56           C  
ATOM   3634  CB  LYS A 475     -43.742  -8.759  22.813  1.00 94.56           C  
ATOM   3635  O   LYS A 475     -42.308 -10.802  21.197  1.00 94.56           O  
ATOM   3636  CG  LYS A 475     -45.010  -8.134  23.415  1.00 94.56           C  
ATOM   3637  CD  LYS A 475     -45.145  -6.662  23.007  1.00 94.56           C  
ATOM   3638  CE  LYS A 475     -46.408  -6.075  23.647  1.00 94.56           C  
ATOM   3639  NZ  LYS A 475     -46.545  -4.619  23.384  1.00 94.56           N  
ATOM   3640  N   VAL A 476     -41.406 -11.389  23.172  1.00 94.56           N  
ATOM   3641  CA  VAL A 476     -40.187 -11.980  22.609  1.00 94.56           C  
ATOM   3642  C   VAL A 476     -40.532 -13.302  21.918  1.00 94.56           C  
ATOM   3643  CB  VAL A 476     -39.098 -12.149  23.687  1.00 94.56           C  
ATOM   3644  O   VAL A 476     -41.179 -14.172  22.487  1.00 94.56           O  
ATOM   3645  CG1 VAL A 476     -37.843 -12.820  23.114  1.00 94.56           C  
ATOM   3646  CG2 VAL A 476     -38.669 -10.779  24.235  1.00 94.56           C  
ATOM   3647  N   LYS A 477     -40.104 -13.462  20.661  1.00 93.69           N  
ATOM   3648  CA  LYS A 477     -40.389 -14.654  19.841  1.00 93.69           C  
ATOM   3649  C   LYS A 477     -39.254 -15.677  19.935  1.00 93.69           C  
ATOM   3650  CB  LYS A 477     -40.707 -14.254  18.394  1.00 93.69           C  
ATOM   3651  O   LYS A 477     -38.472 -15.832  18.990  1.00 93.69           O  
ATOM   3652  CG  LYS A 477     -41.981 -13.405  18.281  1.00 93.69           C  
ATOM   3653  CD  LYS A 477     -42.321 -13.175  16.804  1.00 93.69           C  
ATOM   3654  CE  LYS A 477     -43.586 -12.323  16.687  1.00 93.69           C  
ATOM   3655  NZ  LYS A 477     -43.976 -12.127  15.268  1.00 93.69           N  
ATOM   3656  N   ARG A 478     -39.154 -16.332  21.090  1.00 96.25           N  
ATOM   3657  CA  ARG A 478     -38.164 -17.372  21.428  1.00 96.25           C  
ATOM   3658  C   ARG A 478     -38.830 -18.503  22.208  1.00 96.25           C  
ATOM   3659  CB  ARG A 478     -37.004 -16.731  22.211  1.00 96.25           C  
ATOM   3660  O   ARG A 478     -40.005 -18.377  22.536  1.00 96.25           O  
ATOM   3661  CG  ARG A 478     -36.148 -15.777  21.359  1.00 96.25           C  
ATOM   3662  CD  ARG A 478     -35.469 -16.522  20.206  1.00 96.25           C  
ATOM   3663  NE  ARG A 478     -34.565 -15.645  19.441  1.00 96.25           N  
ATOM   3664  NH1 ARG A 478     -35.677 -15.711  17.434  1.00 96.25           N  
ATOM   3665  NH2 ARG A 478     -33.688 -14.697  17.571  1.00 96.25           N  
ATOM   3666  CZ  ARG A 478     -34.649 -15.356  18.157  1.00 96.25           C  
ATOM   3667  N   LYS A 479     -38.131 -19.619  22.419  1.00 96.50           N  
ATOM   3668  CA  LYS A 479     -38.708 -20.827  23.037  1.00 96.50           C  
ATOM   3669  C   LYS A 479     -38.062 -21.208  24.363  1.00 96.50           C  
ATOM   3670  CB  LYS A 479     -38.606 -22.007  22.065  1.00 96.50           C  
ATOM   3671  O   LYS A 479     -38.771 -21.708  25.228  1.00 96.50           O  
ATOM   3672  CG  LYS A 479     -39.470 -21.823  20.812  1.00 96.50           C  
ATOM   3673  CD  LYS A 479     -39.395 -23.095  19.964  1.00 96.50           C  
ATOM   3674  CE  LYS A 479     -40.263 -22.956  18.713  1.00 96.50           C  
ATOM   3675  NZ  LYS A 479     -40.221 -24.206  17.916  1.00 96.50           N  
ATOM   3676  N   LYS A 480     -36.752 -20.999  24.506  1.00 97.81           N  
ATOM   3677  CA  LYS A 480     -35.943 -21.451  25.642  1.00 97.81           C  
ATOM   3678  C   LYS A 480     -35.027 -20.338  26.136  1.00 97.81           C  
ATOM   3679  CB  LYS A 480     -35.119 -22.677  25.238  1.00 97.81           C  
ATOM   3680  O   LYS A 480     -34.044 -19.996  25.477  1.00 97.81           O  
ATOM   3681  CG  LYS A 480     -35.994 -23.922  25.078  1.00 97.81           C  
ATOM   3682  CD  LYS A 480     -35.092 -25.141  24.913  1.00 97.81           C  
ATOM   3683  CE  LYS A 480     -35.930 -26.414  24.988  1.00 97.81           C  
ATOM   3684  NZ  LYS A 480     -35.029 -27.574  25.161  1.00 97.81           N  
ATOM   3685  N   ALA A 481     -35.346 -19.799  27.306  1.00 98.19           N  
ATOM   3686  CA  ALA A 481     -34.587 -18.750  27.965  1.00 98.19           C  
ATOM   3687  C   ALA A 481     -33.568 -19.317  28.959  1.00 98.19           C  
ATOM   3688  CB  ALA A 481     -35.549 -17.771  28.640  1.00 98.19           C  
ATOM   3689  O   ALA A 481     -33.878 -20.188  29.766  1.00 98.19           O  
ATOM   3690  N   PHE A 482     -32.363 -18.766  28.959  1.00 98.56           N  
ATOM   3691  CA  PHE A 482     -31.376 -18.990  30.005  1.00 98.56           C  
ATOM   3692  C   PHE A 482     -31.181 -17.698  30.790  1.00 98.56           C  
ATOM   3693  CB  PHE A 482     -30.089 -19.507  29.377  1.00 98.56           C  
ATOM   3694  O   PHE A 482     -30.690 -16.703  30.249  1.00 98.56           O  
ATOM   3695  CG  PHE A 482     -29.146 -20.100  30.391  1.00 98.56           C  
ATOM   3696  CD1 PHE A 482     -28.130 -19.321  30.968  1.00 98.56           C  
ATOM   3697  CD2 PHE A 482     -29.306 -21.441  30.777  1.00 98.56           C  
ATOM   3698  CE1 PHE A 482     -27.208 -19.909  31.851  1.00 98.56           C  
ATOM   3699  CE2 PHE A 482     -28.418 -22.012  31.697  1.00 98.56           C  
ATOM   3700  CZ  PHE A 482     -27.344 -21.262  32.202  1.00 98.56           C  
ATOM   3701  N   ILE A 483     -31.613 -17.693  32.048  1.00 98.50           N  
ATOM   3702  CA  ILE A 483     -31.553 -16.520  32.919  1.00 98.50           C  
ATOM   3703  C   ILE A 483     -30.236 -16.553  33.690  1.00 98.50           C  
ATOM   3704  CB  ILE A 483     -32.784 -16.442  33.847  1.00 98.50           C  
ATOM   3705  O   ILE A 483     -29.990 -17.485  34.450  1.00 98.50           O  
ATOM   3706  CG1 ILE A 483     -34.092 -16.337  33.026  1.00 98.50           C  
ATOM   3707  CG2 ILE A 483     -32.646 -15.228  34.790  1.00 98.50           C  
ATOM   3708  CD1 ILE A 483     -35.360 -16.562  33.859  1.00 98.50           C  
ATOM   3709  N   VAL A 484     -29.408 -15.525  33.521  1.00 98.44           N  
ATOM   3710  CA  VAL A 484     -28.133 -15.351  34.229  1.00 98.44           C  
ATOM   3711  C   VAL A 484     -28.300 -14.268  35.287  1.00 98.44           C  
ATOM   3712  CB  VAL A 484     -26.991 -15.004  33.260  1.00 98.44           C  
ATOM   3713  O   VAL A 484     -28.684 -13.137  34.978  1.00 98.44           O  
ATOM   3714  CG1 VAL A 484     -25.651 -14.918  34.002  1.00 98.44           C  
ATOM   3715  CG2 VAL A 484     -26.854 -16.048  32.146  1.00 98.44           C  
ATOM   3716  N   THR A 485     -28.040 -14.608  36.545  1.00 97.44           N  
ATOM   3717  CA  THR A 485     -28.279 -13.720  37.686  1.00 97.44           C  
ATOM   3718  C   THR A 485     -27.392 -14.082  38.881  1.00 97.44           C  
ATOM   3719  CB  THR A 485     -29.778 -13.762  38.031  1.00 97.44           C  
ATOM   3720  O   THR A 485     -26.615 -15.035  38.831  1.00 97.44           O  
ATOM   3721  CG2 THR A 485     -30.213 -15.055  38.719  1.00 97.44           C  
ATOM   3722  OG1 THR A 485     -30.124 -12.669  38.842  1.00 97.44           O  
ATOM   3723  N   ASP A 486     -27.504 -13.322  39.965  1.00 93.88           N  
ATOM   3724  CA  ASP A 486     -26.825 -13.589  41.231  1.00 93.88           C  
ATOM   3725  C   ASP A 486     -27.811 -14.104  42.306  1.00 93.88           C  
ATOM   3726  CB  ASP A 486     -26.030 -12.342  41.655  1.00 93.88           C  
ATOM   3727  O   ASP A 486     -29.034 -13.938  42.181  1.00 93.88           O  
ATOM   3728  CG  ASP A 486     -26.925 -11.178  42.072  1.00 93.88           C  
ATOM   3729  OD1 ASP A 486     -27.617 -11.330  43.106  1.00 93.88           O  
ATOM   3730  OD2 ASP A 486     -26.922 -10.140  41.375  1.00 93.88           O  
ATOM   3731  N   PRO A 487     -27.321 -14.721  43.401  1.00 92.44           N  
ATOM   3732  CA  PRO A 487     -28.192 -15.287  44.430  1.00 92.44           C  
ATOM   3733  C   PRO A 487     -29.053 -14.245  45.157  1.00 92.44           C  
ATOM   3734  CB  PRO A 487     -27.252 -15.973  45.429  1.00 92.44           C  
ATOM   3735  O   PRO A 487     -30.060 -14.596  45.778  1.00 92.44           O  
ATOM   3736  CG  PRO A 487     -25.955 -16.205  44.657  1.00 92.44           C  
ATOM   3737  CD  PRO A 487     -25.924 -15.035  43.679  1.00 92.44           C  
ATOM   3738  N   PHE A 488     -28.646 -12.974  45.157  1.00 89.31           N  
ATOM   3739  CA  PHE A 488     -29.353 -11.903  45.849  1.00 89.31           C  
ATOM   3740  C   PHE A 488     -30.583 -11.454  45.053  1.00 89.31           C  
ATOM   3741  CB  PHE A 488     -28.369 -10.764  46.153  1.00 89.31           C  
ATOM   3742  O   PHE A 488     -31.647 -11.279  45.645  1.00 89.31           O  
ATOM   3743  CG  PHE A 488     -28.935  -9.662  47.019  1.00 89.31           C  
ATOM   3744  CD1 PHE A 488     -29.127  -8.376  46.487  1.00 89.31           C  
ATOM   3745  CD2 PHE A 488     -29.239  -9.910  48.368  1.00 89.31           C  
ATOM   3746  CE1 PHE A 488     -29.655  -7.350  47.286  1.00 89.31           C  
ATOM   3747  CE2 PHE A 488     -29.763  -8.882  49.172  1.00 89.31           C  
ATOM   3748  CZ  PHE A 488     -29.984  -7.605  48.627  1.00 89.31           C  
ATOM   3749  N   MET A 489     -30.495 -11.374  43.722  1.00 92.00           N  
ATOM   3750  CA  MET A 489     -31.643 -11.058  42.854  1.00 92.00           C  
ATOM   3751  C   MET A 489     -32.758 -12.105  42.936  1.00 92.00           C  
ATOM   3752  CB  MET A 489     -31.182 -10.943  41.399  1.00 92.00           C  
ATOM   3753  O   MET A 489     -33.940 -11.749  42.915  1.00 92.00           O  
ATOM   3754  CG  MET A 489     -30.237  -9.771  41.141  1.00 92.00           C  
ATOM   3755  SD  MET A 489     -30.867  -8.135  41.604  1.00 92.00           S  
ATOM   3756  CE  MET A 489     -30.028  -7.928  43.188  1.00 92.00           C  
ATOM   3757  N   VAL A 490     -32.396 -13.384  43.090  1.00 90.62           N  
ATOM   3758  CA  VAL A 490     -33.359 -14.467  43.356  1.00 90.62           C  
ATOM   3759  C   VAL A 490     -34.062 -14.232  44.695  1.00 90.62           C  
ATOM   3760  CB  VAL A 490     -32.673 -15.848  43.342  1.00 90.62           C  
ATOM   3761  O   VAL A 490     -35.286 -14.244  44.760  1.00 90.62           O  
ATOM   3762  CG1 VAL A 490     -33.673 -16.979  43.616  1.00 90.62           C  
ATOM   3763  CG2 VAL A 490     -32.006 -16.153  41.997  1.00 90.62           C  
ATOM   3764  N   LYS A 491     -33.307 -13.939  45.765  1.00 90.31           N  
ATOM   3765  CA  LYS A 491     -33.869 -13.678  47.106  1.00 90.31           C  
ATOM   3766  C   LYS A 491     -34.796 -12.461  47.156  1.00 90.31           C  
ATOM   3767  CB  LYS A 491     -32.736 -13.490  48.122  1.00 90.31           C  
ATOM   3768  O   LYS A 491     -35.710 -12.441  47.974  1.00 90.31           O  
ATOM   3769  CG  LYS A 491     -32.031 -14.807  48.459  1.00 90.31           C  
ATOM   3770  CD  LYS A 491     -30.807 -14.527  49.335  1.00 90.31           C  
ATOM   3771  CE  LYS A 491     -30.065 -15.836  49.605  1.00 90.31           C  
ATOM   3772  NZ  LYS A 491     -28.850 -15.609  50.425  1.00 90.31           N  
ATOM   3773  N   LEU A 492     -34.560 -11.455  46.313  1.00 88.88           N  
ATOM   3774  CA  LEU A 492     -35.410 -10.265  46.196  1.00 88.88           C  
ATOM   3775  C   LEU A 492     -36.675 -10.488  45.344  1.00 88.88           C  
ATOM   3776  CB  LEU A 492     -34.570  -9.099  45.641  1.00 88.88           C  
ATOM   3777  O   LEU A 492     -37.492  -9.573  45.234  1.00 88.88           O  
ATOM   3778  CG  LEU A 492     -33.492  -8.535  46.586  1.00 88.88           C  
ATOM   3779  CD1 LEU A 492     -32.792  -7.392  45.853  1.00 88.88           C  
ATOM   3780  CD2 LEU A 492     -34.071  -7.980  47.891  1.00 88.88           C  
ATOM   3781  N   GLY A 493     -36.846 -11.665  44.731  1.00 91.75           N  
ATOM   3782  CA  GLY A 493     -37.998 -11.989  43.882  1.00 91.75           C  
ATOM   3783  C   GLY A 493     -37.996 -11.276  42.525  1.00 91.75           C  
ATOM   3784  O   GLY A 493     -39.030 -11.163  41.869  1.00 91.75           O  
ATOM   3785  N   PHE A 494     -36.853 -10.746  42.076  1.00 92.69           N  
ATOM   3786  CA  PHE A 494     -36.770 -10.062  40.777  1.00 92.69           C  
ATOM   3787  C   PHE A 494     -36.788 -11.050  39.612  1.00 92.69           C  
ATOM   3788  CB  PHE A 494     -35.525  -9.172  40.738  1.00 92.69           C  
ATOM   3789  O   PHE A 494     -37.393 -10.774  38.577  1.00 92.69           O  
ATOM   3790  CG  PHE A 494     -35.535  -7.957  41.651  1.00 92.69           C  
ATOM   3791  CD1 PHE A 494     -36.671  -7.571  42.398  1.00 92.69           C  
ATOM   3792  CD2 PHE A 494     -34.370  -7.176  41.723  1.00 92.69           C  
ATOM   3793  CE1 PHE A 494     -36.638  -6.411  43.190  1.00 92.69           C  
ATOM   3794  CE2 PHE A 494     -34.332  -6.026  42.525  1.00 92.69           C  
ATOM   3795  CZ  PHE A 494     -35.471  -5.633  43.245  1.00 92.69           C  
ATOM   3796  N   VAL A 495     -36.198 -12.229  39.808  1.00 94.00           N  
ATOM   3797  CA  VAL A 495     -36.261 -13.330  38.838  1.00 94.00           C  
ATOM   3798  C   VAL A 495     -37.701 -13.828  38.670  1.00 94.00           C  
ATOM   3799  CB  VAL A 495     -35.310 -14.464  39.255  1.00 94.00           C  
ATOM   3800  O   VAL A 495     -38.110 -14.137  37.553  1.00 94.00           O  
ATOM   3801  CG1 VAL A 495     -35.291 -15.595  38.222  1.00 94.00           C  
ATOM   3802  CG2 VAL A 495     -33.878 -13.931  39.399  1.00 94.00           C  
ATOM   3803  N   ASP A 496     -38.513 -13.795  39.730  1.00 94.94           N  
ATOM   3804  CA  ASP A 496     -39.937 -14.157  39.671  1.00 94.94           C  
ATOM   3805  C   ASP A 496     -40.731 -13.199  38.768  1.00 94.94           C  
ATOM   3806  CB  ASP A 496     -40.552 -14.192  41.077  1.00 94.94           C  
ATOM   3807  O   ASP A 496     -41.599 -13.615  38.003  1.00 94.94           O  
ATOM   3808  CG  ASP A 496     -39.830 -15.142  42.037  1.00 94.94           C  
ATOM   3809  OD1 ASP A 496     -39.255 -16.144  41.562  1.00 94.94           O  
ATOM   3810  OD2 ASP A 496     -39.825 -14.818  43.245  1.00 94.94           O  
ATOM   3811  N   LYS A 497     -40.393 -11.900  38.776  1.00 95.06           N  
ATOM   3812  CA  LYS A 497     -41.004 -10.917  37.862  1.00 95.06           C  
ATOM   3813  C   LYS A 497     -40.676 -11.207  36.397  1.00 95.06           C  
ATOM   3814  CB  LYS A 497     -40.556  -9.488  38.197  1.00 95.06           C  
ATOM   3815  O   LYS A 497     -41.514 -10.964  35.533  1.00 95.06           O  
ATOM   3816  CG  LYS A 497     -40.993  -8.996  39.583  1.00 95.06           C  
ATOM   3817  CD  LYS A 497     -40.513  -7.549  39.766  1.00 95.06           C  
ATOM   3818  CE  LYS A 497     -40.944  -6.970  41.116  1.00 95.06           C  
ATOM   3819  NZ  LYS A 497     -40.515  -5.550  41.241  1.00 95.06           N  
ATOM   3820  N   VAL A 498     -39.467 -11.694  36.117  1.00 96.56           N  
ATOM   3821  CA  VAL A 498     -39.012 -12.052  34.764  1.00 96.56           C  
ATOM   3822  C   VAL A 498     -39.691 -13.336  34.301  1.00 96.56           C  
ATOM   3823  CB  VAL A 498     -37.473 -12.147  34.727  1.00 96.56           C  
ATOM   3824  O   VAL A 498     -40.318 -13.343  33.243  1.00 96.56           O  
ATOM   3825  CG1 VAL A 498     -36.915 -12.746  33.429  1.00 96.56           C  
ATOM   3826  CG2 VAL A 498     -36.893 -10.737  34.900  1.00 96.56           C  
ATOM   3827  N   THR A 499     -39.641 -14.391  35.115  1.00 97.19           N  
ATOM   3828  CA  THR A 499     -40.265 -15.691  34.811  1.00 97.19           C  
ATOM   3829  C   THR A 499     -41.776 -15.574  34.630  1.00 97.19           C  
ATOM   3830  CB  THR A 499     -39.939 -16.742  35.875  1.00 97.19           C  
ATOM   3831  O   THR A 499     -42.295 -16.101  33.655  1.00 97.19           O  
ATOM   3832  CG2 THR A 499     -38.454 -17.102  35.876  1.00 97.19           C  
ATOM   3833  OG1 THR A 499     -40.232 -16.250  37.152  1.00 97.19           O  
ATOM   3834  N   TYR A 500     -42.461 -14.735  35.415  1.00 97.38           N  
ATOM   3835  CA  TYR A 500     -43.880 -14.418  35.206  1.00 97.38           C  
ATOM   3836  C   TYR A 500     -44.202 -13.916  33.783  1.00 97.38           C  
ATOM   3837  CB  TYR A 500     -44.291 -13.360  36.239  1.00 97.38           C  
ATOM   3838  O   TYR A 500     -45.257 -14.231  33.226  1.00 97.38           O  
ATOM   3839  CG  TYR A 500     -45.705 -12.839  36.065  1.00 97.38           C  
ATOM   3840  CD1 TYR A 500     -45.935 -11.613  35.411  1.00 97.38           C  
ATOM   3841  CD2 TYR A 500     -46.788 -13.593  36.547  1.00 97.38           C  
ATOM   3842  CE1 TYR A 500     -47.247 -11.129  35.259  1.00 97.38           C  
ATOM   3843  CE2 TYR A 500     -48.104 -13.118  36.398  1.00 97.38           C  
ATOM   3844  OH  TYR A 500     -49.608 -11.426  35.612  1.00 97.38           O  
ATOM   3845  CZ  TYR A 500     -48.332 -11.881  35.761  1.00 97.38           C  
ATOM   3846  N   GLN A 501     -43.317 -13.121  33.170  1.00 97.38           N  
ATOM   3847  CA  GLN A 501     -43.514 -12.646  31.793  1.00 97.38           C  
ATOM   3848  C   GLN A 501     -43.179 -13.723  30.755  1.00 97.38           C  
ATOM   3849  CB  GLN A 501     -42.676 -11.389  31.517  1.00 97.38           C  
ATOM   3850  O   GLN A 501     -43.815 -13.764  29.700  1.00 97.38           O  
ATOM   3851  CG  GLN A 501     -42.955 -10.225  32.474  1.00 97.38           C  
ATOM   3852  CD  GLN A 501     -44.364  -9.645  32.404  1.00 97.38           C  
ATOM   3853  NE2 GLN A 501     -44.735  -8.858  33.389  1.00 97.38           N  
ATOM   3854  OE1 GLN A 501     -45.147  -9.838  31.484  1.00 97.38           O  
ATOM   3855  N   LEU A 502     -42.206 -14.590  31.050  1.00 97.25           N  
ATOM   3856  CA  LEU A 502     -41.845 -15.730  30.204  1.00 97.25           C  
ATOM   3857  C   LEU A 502     -42.953 -16.790  30.188  1.00 97.25           C  
ATOM   3858  CB  LEU A 502     -40.512 -16.335  30.675  1.00 97.25           C  
ATOM   3859  O   LEU A 502     -43.322 -17.254  29.110  1.00 97.25           O  
ATOM   3860  CG  LEU A 502     -39.303 -15.387  30.596  1.00 97.25           C  
ATOM   3861  CD1 LEU A 502     -38.062 -16.132  31.075  1.00 97.25           C  
ATOM   3862  CD2 LEU A 502     -39.042 -14.855  29.185  1.00 97.25           C  
ATOM   3863  N   ASP A 503     -43.563 -17.077  31.339  1.00 96.88           N  
ATOM   3864  CA  ASP A 503     -44.713 -17.977  31.470  1.00 96.88           C  
ATOM   3865  C   ASP A 503     -45.890 -17.501  30.614  1.00 96.88           C  
ATOM   3866  CB  ASP A 503     -45.162 -18.046  32.939  1.00 96.88           C  
ATOM   3867  O   ASP A 503     -46.483 -18.278  29.867  1.00 96.88           O  
ATOM   3868  CG  ASP A 503     -44.228 -18.853  33.839  1.00 96.88           C  
ATOM   3869  OD1 ASP A 503     -43.589 -19.789  33.314  1.00 96.88           O  
ATOM   3870  OD2 ASP A 503     -44.230 -18.554  35.053  1.00 96.88           O  
ATOM   3871  N   LYS A 504     -46.189 -16.193  30.632  1.00 95.94           N  
ATOM   3872  CA  LYS A 504     -47.217 -15.599  29.757  1.00 95.94           C  
ATOM   3873  C   LYS A 504     -46.934 -15.789  28.268  1.00 95.94           C  
ATOM   3874  CB  LYS A 504     -47.352 -14.101  30.035  1.00 95.94           C  
ATOM   3875  O   LYS A 504     -47.877 -15.847  27.479  1.00 95.94           O  
ATOM   3876  CG  LYS A 504     -48.193 -13.833  31.279  1.00 95.94           C  
ATOM   3877  CD  LYS A 504     -48.394 -12.325  31.410  1.00 95.94           C  
ATOM   3878  CE  LYS A 504     -49.302 -12.072  32.602  1.00 95.94           C  
ATOM   3879  NZ  LYS A 504     -49.472 -10.622  32.839  1.00 95.94           N  
ATOM   3880  N   ALA A 505     -45.664 -15.848  27.880  1.00 94.81           N  
ATOM   3881  CA  ALA A 505     -45.245 -16.102  26.506  1.00 94.81           C  
ATOM   3882  C   ALA A 505     -45.074 -17.594  26.178  1.00 94.81           C  
ATOM   3883  CB  ALA A 505     -43.977 -15.298  26.222  1.00 94.81           C  
ATOM   3884  O   ALA A 505     -44.800 -17.916  25.023  1.00 94.81           O  
ATOM   3885  N   ASN A 506     -45.276 -18.498  27.144  1.00 96.19           N  
ATOM   3886  CA  ASN A 506     -44.965 -19.927  27.036  1.00 96.19           C  
ATOM   3887  C   ASN A 506     -43.498 -20.185  26.638  1.00 96.19           C  
ATOM   3888  CB  ASN A 506     -45.975 -20.652  26.127  1.00 96.19           C  
ATOM   3889  O   ASN A 506     -43.220 -21.013  25.768  1.00 96.19           O  
ATOM   3890  CG  ASN A 506     -47.417 -20.431  26.525  1.00 96.19           C  
ATOM   3891  ND2 ASN A 506     -48.135 -19.610  25.798  1.00 96.19           N  
ATOM   3892  OD1 ASN A 506     -47.929 -20.994  27.472  1.00 96.19           O  
ATOM   3893  N   ILE A 507     -42.566 -19.443  27.241  1.00 97.75           N  
ATOM   3894  CA  ILE A 507     -41.122 -19.622  27.055  1.00 97.75           C  
ATOM   3895  C   ILE A 507     -40.602 -20.481  28.208  1.00 97.75           C  
ATOM   3896  CB  ILE A 507     -40.411 -18.251  26.958  1.00 97.75           C  
ATOM   3897  O   ILE A 507     -40.678 -20.070  29.363  1.00 97.75           O  
ATOM   3898  CG1 ILE A 507     -40.952 -17.458  25.749  1.00 97.75           C  
ATOM   3899  CG2 ILE A 507     -38.886 -18.430  26.853  1.00 97.75           C  
ATOM   3900  CD1 ILE A 507     -40.371 -16.047  25.582  1.00 97.75           C  
ATOM   3901  N   GLU A 508     -40.062 -21.659  27.896  1.00 97.62           N  
ATOM   3902  CA  GLU A 508     -39.369 -22.496  28.881  1.00 97.62           C  
ATOM   3903  C   GLU A 508     -38.109 -21.773  29.363  1.00 97.62           C  
ATOM   3904  CB  GLU A 508     -38.974 -23.849  28.266  1.00 97.62           C  
ATOM   3905  O   GLU A 508     -37.469 -21.067  28.580  1.00 97.62           O  
ATOM   3906  CG  GLU A 508     -40.161 -24.755  27.903  1.00 97.62           C  
ATOM   3907  CD  GLU A 508     -39.726 -26.015  27.126  1.00 97.62           C  
ATOM   3908  OE1 GLU A 508     -40.549 -26.525  26.332  1.00 97.62           O  
ATOM   3909  OE2 GLU A 508     -38.561 -26.464  27.278  1.00 97.62           O  
ATOM   3910  N   TYR A 509     -37.722 -21.949  30.628  1.00 97.94           N  
ATOM   3911  CA  TYR A 509     -36.520 -21.300  31.143  1.00 97.94           C  
ATOM   3912  C   TYR A 509     -35.697 -22.167  32.096  1.00 97.94           C  
ATOM   3913  CB  TYR A 509     -36.881 -19.938  31.754  1.00 97.94           C  
ATOM   3914  O   TYR A 509     -36.223 -23.019  32.810  1.00 97.94           O  
ATOM   3915  CG  TYR A 509     -37.872 -20.002  32.897  1.00 97.94           C  
ATOM   3916  CD1 TYR A 509     -39.240 -19.771  32.654  1.00 97.94           C  
ATOM   3917  CD2 TYR A 509     -37.431 -20.324  34.194  1.00 97.94           C  
ATOM   3918  CE1 TYR A 509     -40.164 -19.869  33.709  1.00 97.94           C  
ATOM   3919  CE2 TYR A 509     -38.356 -20.432  35.249  1.00 97.94           C  
ATOM   3920  OH  TYR A 509     -40.620 -20.297  36.022  1.00 97.94           O  
ATOM   3921  CZ  TYR A 509     -39.728 -20.207  35.004  1.00 97.94           C  
ATOM   3922  N   GLU A 510     -34.394 -21.892  32.131  1.00 97.69           N  
ATOM   3923  CA  GLU A 510     -33.446 -22.394  33.128  1.00 97.69           C  
ATOM   3924  C   GLU A 510     -32.707 -21.212  33.775  1.00 97.69           C  
ATOM   3925  CB  GLU A 510     -32.517 -23.440  32.488  1.00 97.69           C  
ATOM   3926  O   GLU A 510     -32.443 -20.200  33.120  1.00 97.69           O  
ATOM   3927  CG  GLU A 510     -31.635 -24.153  33.529  1.00 97.69           C  
ATOM   3928  CD  GLU A 510     -31.062 -25.505  33.059  1.00 97.69           C  
ATOM   3929  OE1 GLU A 510     -30.392 -26.163  33.886  1.00 97.69           O  
ATOM   3930  OE2 GLU A 510     -31.284 -25.899  31.894  1.00 97.69           O  
ATOM   3931  N   ILE A 511     -32.424 -21.306  35.078  1.00 97.75           N  
ATOM   3932  CA  ILE A 511     -31.853 -20.210  35.873  1.00 97.75           C  
ATOM   3933  C   ILE A 511     -30.448 -20.594  36.330  1.00 97.75           C  
ATOM   3934  CB  ILE A 511     -32.761 -19.838  37.074  1.00 97.75           C  
ATOM   3935  O   ILE A 511     -30.265 -21.579  37.042  1.00 97.75           O  
ATOM   3936  CG1 ILE A 511     -34.178 -19.416  36.616  1.00 97.75           C  
ATOM   3937  CG2 ILE A 511     -32.120 -18.693  37.890  1.00 97.75           C  
ATOM   3938  CD1 ILE A 511     -35.214 -19.376  37.748  1.00 97.75           C  
ATOM   3939  N   PHE A 512     -29.471 -19.760  35.988  1.00 97.62           N  
ATOM   3940  CA  PHE A 512     -28.122 -19.783  36.536  1.00 97.62           C  
ATOM   3941  C   PHE A 512     -27.934 -18.595  37.477  1.00 97.62           C  
ATOM   3942  CB  PHE A 512     -27.111 -19.770  35.392  1.00 97.62           C  
ATOM   3943  O   PHE A 512     -27.822 -17.450  37.040  1.00 97.62           O  
ATOM   3944  CG  PHE A 512     -25.678 -19.845  35.870  1.00 97.62           C  
ATOM   3945  CD1 PHE A 512     -24.910 -18.677  36.028  1.00 97.62           C  
ATOM   3946  CD2 PHE A 512     -25.130 -21.090  36.220  1.00 97.62           C  
ATOM   3947  CE1 PHE A 512     -23.590 -18.762  36.505  1.00 97.62           C  
ATOM   3948  CE2 PHE A 512     -23.804 -21.179  36.674  1.00 97.62           C  
ATOM   3949  CZ  PHE A 512     -23.028 -20.015  36.801  1.00 97.62           C  
ATOM   3950  N   SER A 513     -27.906 -18.871  38.780  1.00 96.25           N  
ATOM   3951  CA  SER A 513     -27.850 -17.849  39.830  1.00 96.25           C  
ATOM   3952  C   SER A 513     -26.517 -17.806  40.581  1.00 96.25           C  
ATOM   3953  CB  SER A 513     -29.034 -18.013  40.784  1.00 96.25           C  
ATOM   3954  O   SER A 513     -26.471 -17.299  41.695  1.00 96.25           O  
ATOM   3955  OG  SER A 513     -28.960 -19.255  41.458  1.00 96.25           O  
ATOM   3956  N   GLU A 514     -25.450 -18.397  40.042  1.00 94.38           N  
ATOM   3957  CA  GLU A 514     -24.161 -18.556  40.739  1.00 94.38           C  
ATOM   3958  C   GLU A 514     -23.143 -17.454  40.401  1.00 94.38           C  
ATOM   3959  CB  GLU A 514     -23.579 -19.961  40.509  1.00 94.38           C  
ATOM   3960  O   GLU A 514     -21.954 -17.612  40.665  1.00 94.38           O  
ATOM   3961  CG  GLU A 514     -24.498 -21.091  40.997  1.00 94.38           C  
ATOM   3962  CD  GLU A 514     -23.863 -22.488  40.864  1.00 94.38           C  
ATOM   3963  OE1 GLU A 514     -24.565 -23.460  41.222  1.00 94.38           O  
ATOM   3964  OE2 GLU A 514     -22.692 -22.594  40.428  1.00 94.38           O  
ATOM   3965  N   VAL A 515     -23.582 -16.332  39.820  1.00 95.19           N  
ATOM   3966  CA  VAL A 515     -22.683 -15.216  39.495  1.00 95.19           C  
ATOM   3967  C   VAL A 515     -22.211 -14.526  40.778  1.00 95.19           C  
ATOM   3968  CB  VAL A 515     -23.349 -14.212  38.538  1.00 95.19           C  
ATOM   3969  O   VAL A 515     -23.010 -13.976  41.539  1.00 95.19           O  
ATOM   3970  CG1 VAL A 515     -22.417 -13.047  38.169  1.00 95.19           C  
ATOM   3971  CG2 VAL A 515     -23.787 -14.883  37.226  1.00 95.19           C  
ATOM   3972  N   GLU A 516     -20.898 -14.517  40.999  1.00 91.38           N  
ATOM   3973  CA  GLU A 516     -20.245 -13.734  42.045  1.00 91.38           C  
ATOM   3974  C   GLU A 516     -19.960 -12.280  41.607  1.00 91.38           C  
ATOM   3975  CB  GLU A 516     -18.978 -14.460  42.547  1.00 91.38           C  
ATOM   3976  O   GLU A 516     -19.840 -12.003  40.409  1.00 91.38           O  
ATOM   3977  CG  GLU A 516     -17.719 -14.411  41.652  1.00 91.38           C  
ATOM   3978  CD  GLU A 516     -17.625 -15.484  40.559  1.00 91.38           C  
ATOM   3979  OE1 GLU A 516     -16.479 -15.894  40.222  1.00 91.38           O  
ATOM   3980  OE2 GLU A 516     -18.666 -15.922  40.029  1.00 91.38           O  
ATOM   3981  N   PRO A 517     -19.796 -11.329  42.550  1.00 85.69           N  
ATOM   3982  CA  PRO A 517     -19.214 -10.026  42.235  1.00 85.69           C  
ATOM   3983  C   PRO A 517     -17.842 -10.183  41.566  1.00 85.69           C  
ATOM   3984  CB  PRO A 517     -19.102  -9.283  43.572  1.00 85.69           C  
ATOM   3985  O   PRO A 517     -17.035 -10.989  42.024  1.00 85.69           O  
ATOM   3986  CG  PRO A 517     -20.149  -9.968  44.451  1.00 85.69           C  
ATOM   3987  CD  PRO A 517     -20.108 -11.416  43.968  1.00 85.69           C  
ATOM   3988  N   ASP A 518     -17.572  -9.392  40.522  1.00 82.56           N  
ATOM   3989  CA  ASP A 518     -16.351  -9.489  39.702  1.00 82.56           C  
ATOM   3990  C   ASP A 518     -16.153 -10.894  39.083  1.00 82.56           C  
ATOM   3991  CB  ASP A 518     -15.122  -9.030  40.502  1.00 82.56           C  
ATOM   3992  O   ASP A 518     -15.173 -11.588  39.392  1.00 82.56           O  
ATOM   3993  CG  ASP A 518     -15.192  -7.582  40.962  1.00 82.56           C  
ATOM   3994  OD1 ASP A 518     -15.382  -6.698  40.098  1.00 82.56           O  
ATOM   3995  OD2 ASP A 518     -14.730  -7.282  42.088  1.00 82.56           O  
ATOM   3996  N   PRO A 519     -17.077 -11.330  38.205  1.00 90.94           N  
ATOM   3997  CA  PRO A 519     -17.238 -12.726  37.811  1.00 90.94           C  
ATOM   3998  C   PRO A 519     -15.975 -13.306  37.175  1.00 90.94           C  
ATOM   3999  CB  PRO A 519     -18.401 -12.738  36.817  1.00 90.94           C  
ATOM   4000  O   PRO A 519     -15.259 -12.641  36.422  1.00 90.94           O  
ATOM   4001  CG  PRO A 519     -18.292 -11.354  36.178  1.00 90.94           C  
ATOM   4002  CD  PRO A 519     -17.934 -10.488  37.382  1.00 90.94           C  
ATOM   4003  N   SER A 520     -15.705 -14.579  37.457  1.00 92.94           N  
ATOM   4004  CA  SER A 520     -14.519 -15.262  36.940  1.00 92.94           C  
ATOM   4005  C   SER A 520     -14.735 -15.988  35.614  1.00 92.94           C  
ATOM   4006  CB  SER A 520     -13.945 -16.189  38.002  1.00 92.94           C  
ATOM   4007  O   SER A 520     -15.857 -16.349  35.255  1.00 92.94           O  
ATOM   4008  OG  SER A 520     -14.812 -17.261  38.333  1.00 92.94           O  
ATOM   4009  N   VAL A 521     -13.630 -16.276  34.913  1.00 92.19           N  
ATOM   4010  CA  VAL A 521     -13.640 -17.148  33.722  1.00 92.19           C  
ATOM   4011  C   VAL A 521     -14.288 -18.505  34.036  1.00 92.19           C  
ATOM   4012  CB  VAL A 521     -12.215 -17.361  33.165  1.00 92.19           C  
ATOM   4013  O   VAL A 521     -15.056 -19.018  33.228  1.00 92.19           O  
ATOM   4014  CG1 VAL A 521     -12.214 -18.233  31.902  1.00 92.19           C  
ATOM   4015  CG2 VAL A 521     -11.535 -16.036  32.794  1.00 92.19           C  
ATOM   4016  N   ASP A 522     -14.044 -19.063  35.226  1.00 93.69           N  
ATOM   4017  CA  ASP A 522     -14.622 -20.347  35.641  1.00 93.69           C  
ATOM   4018  C   ASP A 522     -16.156 -20.278  35.741  1.00 93.69           C  
ATOM   4019  CB  ASP A 522     -14.013 -20.791  36.982  1.00 93.69           C  
ATOM   4020  O   ASP A 522     -16.850 -21.168  35.248  1.00 93.69           O  
ATOM   4021  CG  ASP A 522     -12.492 -20.996  36.936  1.00 93.69           C  
ATOM   4022  OD1 ASP A 522     -11.984 -21.548  35.933  1.00 93.69           O  
ATOM   4023  OD2 ASP A 522     -11.828 -20.584  37.915  1.00 93.69           O  
ATOM   4024  N   THR A 523     -16.699 -19.194  36.306  1.00 95.44           N  
ATOM   4025  CA  THR A 523     -18.151 -18.953  36.392  1.00 95.44           C  
ATOM   4026  C   THR A 523     -18.782 -18.864  35.008  1.00 95.44           C  
ATOM   4027  CB  THR A 523     -18.442 -17.669  37.177  1.00 95.44           C  
ATOM   4028  O   THR A 523     -19.817 -19.484  34.758  1.00 95.44           O  
ATOM   4029  CG2 THR A 523     -19.934 -17.414  37.382  1.00 95.44           C  
ATOM   4030  OG1 THR A 523     -17.837 -17.805  38.439  1.00 95.44           O  
ATOM   4031  N   VAL A 524     -18.132 -18.152  34.081  1.00 95.94           N  
ATOM   4032  CA  VAL A 524     -18.567 -18.071  32.680  1.00 95.94           C  
ATOM   4033  C   VAL A 524     -18.622 -19.464  32.052  1.00 95.94           C  
ATOM   4034  CB  VAL A 524     -17.652 -17.120  31.884  1.00 95.94           C  
ATOM   4035  O   VAL A 524     -19.654 -19.856  31.511  1.00 95.94           O  
ATOM   4036  CG1 VAL A 524     -17.925 -17.194  30.382  1.00 95.94           C  
ATOM   4037  CG2 VAL A 524     -17.862 -15.670  32.333  1.00 95.94           C  
ATOM   4038  N   MET A 525     -17.554 -20.253  32.169  1.00 95.44           N  
ATOM   4039  CA  MET A 525     -17.500 -21.587  31.561  1.00 95.44           C  
ATOM   4040  C   MET A 525     -18.483 -22.581  32.200  1.00 95.44           C  
ATOM   4041  CB  MET A 525     -16.062 -22.122  31.597  1.00 95.44           C  
ATOM   4042  O   MET A 525     -19.015 -23.448  31.501  1.00 95.44           O  
ATOM   4043  CG  MET A 525     -15.095 -21.287  30.742  1.00 95.44           C  
ATOM   4044  SD  MET A 525     -15.580 -20.997  29.015  1.00 95.44           S  
ATOM   4045  CE  MET A 525     -15.525 -22.679  28.347  1.00 95.44           C  
ATOM   4046  N   ASN A 526     -18.787 -22.441  33.493  1.00 96.12           N  
ATOM   4047  CA  ASN A 526     -19.827 -23.229  34.160  1.00 96.12           C  
ATOM   4048  C   ASN A 526     -21.220 -22.928  33.591  1.00 96.12           C  
ATOM   4049  CB  ASN A 526     -19.774 -22.976  35.675  1.00 96.12           C  
ATOM   4050  O   ASN A 526     -21.955 -23.862  33.267  1.00 96.12           O  
ATOM   4051  CG  ASN A 526     -18.588 -23.638  36.353  1.00 96.12           C  
ATOM   4052  ND2 ASN A 526     -18.242 -23.185  37.534  1.00 96.12           N  
ATOM   4053  OD1 ASN A 526     -18.000 -24.596  35.870  1.00 96.12           O  
ATOM   4054  N   GLY A 527     -21.555 -21.650  33.387  1.00 96.69           N  
ATOM   4055  CA  GLY A 527     -22.797 -21.257  32.715  1.00 96.69           C  
ATOM   4056  C   GLY A 527     -22.879 -21.802  31.286  1.00 96.69           C  
ATOM   4057  O   GLY A 527     -23.882 -22.407  30.910  1.00 96.69           O  
ATOM   4058  N   VAL A 528     -21.788 -21.700  30.517  1.00 96.94           N  
ATOM   4059  CA  VAL A 528     -21.686 -22.234  29.140  1.00 96.94           C  
ATOM   4060  C   VAL A 528     -21.936 -23.743  29.096  1.00 96.94           C  
ATOM   4061  CB  VAL A 528     -20.301 -21.920  28.540  1.00 96.94           C  
ATOM   4062  O   VAL A 528     -22.617 -24.236  28.198  1.00 96.94           O  
ATOM   4063  CG1 VAL A 528     -20.056 -22.580  27.176  1.00 96.94           C  
ATOM   4064  CG2 VAL A 528     -20.111 -20.418  28.350  1.00 96.94           C  
ATOM   4065  N   LYS A 529     -21.425 -24.501  30.072  1.00 97.00           N  
ATOM   4066  CA  LYS A 529     -21.648 -25.953  30.163  1.00 97.00           C  
ATOM   4067  C   LYS A 529     -23.135 -26.301  30.285  1.00 97.00           C  
ATOM   4068  CB  LYS A 529     -20.843 -26.489  31.353  1.00 97.00           C  
ATOM   4069  O   LYS A 529     -23.592 -27.258  29.654  1.00 97.00           O  
ATOM   4070  CG  LYS A 529     -20.923 -28.015  31.473  1.00 97.00           C  
ATOM   4071  CD  LYS A 529     -20.145 -28.469  32.708  1.00 97.00           C  
ATOM   4072  CE  LYS A 529     -20.276 -29.984  32.873  1.00 97.00           C  
ATOM   4073  NZ  LYS A 529     -19.613 -30.427  34.122  1.00 97.00           N  
ATOM   4074  N   ILE A 530     -23.880 -25.528  31.071  1.00 97.50           N  
ATOM   4075  CA  ILE A 530     -25.325 -25.717  31.235  1.00 97.50           C  
ATOM   4076  C   ILE A 530     -26.050 -25.268  29.961  1.00 97.50           C  
ATOM   4077  CB  ILE A 530     -25.845 -24.998  32.497  1.00 97.50           C  
ATOM   4078  O   ILE A 530     -26.850 -26.035  29.429  1.00 97.50           O  
ATOM   4079  CG1 ILE A 530     -25.077 -25.447  33.764  1.00 97.50           C  
ATOM   4080  CG2 ILE A 530     -27.341 -25.315  32.682  1.00 97.50           C  
ATOM   4081  CD1 ILE A 530     -25.321 -24.533  34.966  1.00 97.50           C  
ATOM   4082  N   MET A 531     -25.692 -24.110  29.390  1.00 97.62           N  
ATOM   4083  CA  MET A 531     -26.254 -23.635  28.117  1.00 97.62           C  
ATOM   4084  C   MET A 531     -26.092 -24.662  26.987  1.00 97.62           C  
ATOM   4085  CB  MET A 531     -25.603 -22.317  27.677  1.00 97.62           C  
ATOM   4086  O   MET A 531     -27.044 -24.916  26.259  1.00 97.62           O  
ATOM   4087  CG  MET A 531     -25.975 -21.099  28.525  1.00 97.62           C  
ATOM   4088  SD  MET A 531     -25.200 -19.597  27.864  1.00 97.62           S  
ATOM   4089  CE  MET A 531     -25.887 -18.330  28.953  1.00 97.62           C  
ATOM   4090  N   ASN A 532     -24.935 -25.320  26.867  1.00 96.44           N  
ATOM   4091  CA  ASN A 532     -24.709 -26.369  25.863  1.00 96.44           C  
ATOM   4092  C   ASN A 532     -25.610 -27.602  26.056  1.00 96.44           C  
ATOM   4093  CB  ASN A 532     -23.226 -26.777  25.910  1.00 96.44           C  
ATOM   4094  O   ASN A 532     -25.924 -28.300  25.092  1.00 96.44           O  
ATOM   4095  CG  ASN A 532     -22.315 -25.772  25.231  1.00 96.44           C  
ATOM   4096  ND2 ASN A 532     -21.105 -25.611  25.708  1.00 96.44           N  
ATOM   4097  OD1 ASN A 532     -22.652 -25.149  24.242  1.00 96.44           O  
ATOM   4098  N   SER A 533     -26.030 -27.880  27.292  1.00 96.25           N  
ATOM   4099  CA  SER A 533     -26.944 -28.985  27.596  1.00 96.25           C  
ATOM   4100  C   SER A 533     -28.402 -28.582  27.343  1.00 96.25           C  
ATOM   4101  CB  SER A 533     -26.743 -29.450  29.044  1.00 96.25           C  
ATOM   4102  O   SER A 533     -29.162 -29.334  26.733  1.00 96.25           O  
ATOM   4103  OG  SER A 533     -25.382 -29.782  29.281  1.00 96.25           O  
ATOM   4104  N   TYR A 534     -28.783 -27.373  27.760  1.00 97.75           N  
ATOM   4105  CA  TYR A 534     -30.149 -26.852  27.666  1.00 97.75           C  
ATOM   4106  C   TYR A 534     -30.531 -26.369  26.253  1.00 97.75           C  
ATOM   4107  CB  TYR A 534     -30.284 -25.729  28.701  1.00 97.75           C  
ATOM   4108  O   TYR A 534     -31.685 -26.508  25.831  1.00 97.75           O  
ATOM   4109  CG  TYR A 534     -31.692 -25.185  28.814  1.00 97.75           C  
ATOM   4110  CD1 TYR A 534     -31.967 -23.849  28.473  1.00 97.75           C  
ATOM   4111  CD2 TYR A 534     -32.726 -26.025  29.271  1.00 97.75           C  
ATOM   4112  CE1 TYR A 534     -33.281 -23.358  28.574  1.00 97.75           C  
ATOM   4113  CE2 TYR A 534     -34.042 -25.540  29.369  1.00 97.75           C  
ATOM   4114  OH  TYR A 534     -35.585 -23.734  29.083  1.00 97.75           O  
ATOM   4115  CZ  TYR A 534     -34.317 -24.204  29.016  1.00 97.75           C  
ATOM   4116  N   ASN A 535     -29.543 -25.874  25.499  1.00 97.00           N  
ATOM   4117  CA  ASN A 535     -29.647 -25.267  24.169  1.00 97.00           C  
ATOM   4118  C   ASN A 535     -30.644 -24.088  24.104  1.00 97.00           C  
ATOM   4119  CB  ASN A 535     -29.881 -26.359  23.110  1.00 97.00           C  
ATOM   4120  O   ASN A 535     -31.651 -24.178  23.392  1.00 97.00           O  
ATOM   4121  CG  ASN A 535     -28.694 -27.292  22.998  1.00 97.00           C  
ATOM   4122  ND2 ASN A 535     -28.764 -28.481  23.543  1.00 97.00           N  
ATOM   4123  OD1 ASN A 535     -27.670 -26.953  22.437  1.00 97.00           O  
ATOM   4124  N   PRO A 536     -30.400 -22.986  24.845  1.00 98.06           N  
ATOM   4125  CA  PRO A 536     -31.258 -21.806  24.808  1.00 98.06           C  
ATOM   4126  C   PRO A 536     -31.162 -21.054  23.473  1.00 98.06           C  
ATOM   4127  CB  PRO A 536     -30.796 -20.934  25.976  1.00 98.06           C  
ATOM   4128  O   PRO A 536     -30.095 -20.979  22.858  1.00 98.06           O  
ATOM   4129  CG  PRO A 536     -29.306 -21.264  26.086  1.00 98.06           C  
ATOM   4130  CD  PRO A 536     -29.258 -22.746  25.724  1.00 98.06           C  
ATOM   4131  N   ASP A 537     -32.277 -20.443  23.063  1.00 97.88           N  
ATOM   4132  CA  ASP A 537     -32.364 -19.485  21.947  1.00 97.88           C  
ATOM   4133  C   ASP A 537     -32.560 -18.029  22.430  1.00 97.88           C  
ATOM   4134  CB  ASP A 537     -33.428 -19.946  20.928  1.00 97.88           C  
ATOM   4135  O   ASP A 537     -32.637 -17.084  21.632  1.00 97.88           O  
ATOM   4136  CG  ASP A 537     -34.889 -19.885  21.403  1.00 97.88           C  
ATOM   4137  OD1 ASP A 537     -35.160 -19.717  22.608  1.00 97.88           O  
ATOM   4138  OD2 ASP A 537     -35.809 -19.969  20.556  1.00 97.88           O  
ATOM   4139  N   LEU A 538     -32.610 -17.839  23.751  1.00 98.31           N  
ATOM   4140  CA  LEU A 538     -32.709 -16.564  24.451  1.00 98.31           C  
ATOM   4141  C   LEU A 538     -31.824 -16.598  25.703  1.00 98.31           C  
ATOM   4142  CB  LEU A 538     -34.195 -16.347  24.790  1.00 98.31           C  
ATOM   4143  O   LEU A 538     -31.927 -17.518  26.507  1.00 98.31           O  
ATOM   4144  CG  LEU A 538     -34.525 -15.102  25.625  1.00 98.31           C  
ATOM   4145  CD1 LEU A 538     -34.073 -13.813  24.949  1.00 98.31           C  
ATOM   4146  CD2 LEU A 538     -36.040 -14.999  25.814  1.00 98.31           C  
ATOM   4147  N   ILE A 539     -30.985 -15.588  25.900  1.00 98.62           N  
ATOM   4148  CA  ILE A 539     -30.210 -15.387  27.128  1.00 98.62           C  
ATOM   4149  C   ILE A 539     -30.683 -14.076  27.755  1.00 98.62           C  
ATOM   4150  CB  ILE A 539     -28.692 -15.414  26.842  1.00 98.62           C  
ATOM   4151  O   ILE A 539     -30.746 -13.050  27.077  1.00 98.62           O  
ATOM   4152  CG1 ILE A 539     -28.256 -16.772  26.243  1.00 98.62           C  
ATOM   4153  CG2 ILE A 539     -27.899 -15.136  28.137  1.00 98.62           C  
ATOM   4154  CD1 ILE A 539     -26.836 -16.753  25.666  1.00 98.62           C  
ATOM   4155  N   ILE A 540     -31.034 -14.105  29.040  1.00 98.50           N  
ATOM   4156  CA  ILE A 540     -31.511 -12.933  29.780  1.00 98.50           C  
ATOM   4157  C   ILE A 540     -30.594 -12.711  30.976  1.00 98.50           C  
ATOM   4158  CB  ILE A 540     -32.986 -13.076  30.221  1.00 98.50           C  
ATOM   4159  O   ILE A 540     -30.575 -13.518  31.900  1.00 98.50           O  
ATOM   4160  CG1 ILE A 540     -33.896 -13.473  29.038  1.00 98.50           C  
ATOM   4161  CG2 ILE A 540     -33.467 -11.754  30.851  1.00 98.50           C  
ATOM   4162  CD1 ILE A 540     -35.358 -13.678  29.439  1.00 98.50           C  
ATOM   4163  N   ALA A 541     -29.856 -11.607  30.983  1.00 98.06           N  
ATOM   4164  CA  ALA A 541     -29.122 -11.172  32.161  1.00 98.06           C  
ATOM   4165  C   ALA A 541     -30.023 -10.310  33.050  1.00 98.06           C  
ATOM   4166  CB  ALA A 541     -27.868 -10.420  31.731  1.00 98.06           C  
ATOM   4167  O   ALA A 541     -30.594  -9.328  32.575  1.00 98.06           O  
ATOM   4168  N   VAL A 542     -30.124 -10.656  34.333  1.00 97.00           N  
ATOM   4169  CA  VAL A 542     -30.885  -9.895  35.335  1.00 97.00           C  
ATOM   4170  C   VAL A 542     -29.982  -9.647  36.532  1.00 97.00           C  
ATOM   4171  CB  VAL A 542     -32.167 -10.633  35.774  1.00 97.00           C  
ATOM   4172  O   VAL A 542     -29.685 -10.572  37.287  1.00 97.00           O  
ATOM   4173  CG1 VAL A 542     -33.037  -9.726  36.657  1.00 97.00           C  
ATOM   4174  CG2 VAL A 542     -33.014 -11.104  34.589  1.00 97.00           C  
ATOM   4175  N   GLY A 543     -29.528  -8.413  36.720  1.00 94.44           N  
ATOM   4176  CA  GLY A 543     -28.656  -8.079  37.844  1.00 94.44           C  
ATOM   4177  C   GLY A 543     -27.858  -6.798  37.638  1.00 94.44           C  
ATOM   4178  O   GLY A 543     -28.127  -6.013  36.732  1.00 94.44           O  
ATOM   4179  N   GLY A 544     -26.855  -6.583  38.489  1.00 91.25           N  
ATOM   4180  CA  GLY A 544     -25.865  -5.523  38.281  1.00 91.25           C  
ATOM   4181  C   GLY A 544     -24.852  -5.872  37.182  1.00 91.25           C  
ATOM   4182  O   GLY A 544     -24.930  -6.931  36.557  1.00 91.25           O  
ATOM   4183  N   GLY A 545     -23.842  -5.014  36.994  1.00 90.25           N  
ATOM   4184  CA  GLY A 545     -22.815  -5.201  35.955  1.00 90.25           C  
ATOM   4185  C   GLY A 545     -22.120  -6.567  35.988  1.00 90.25           C  
ATOM   4186  O   GLY A 545     -21.916  -7.163  34.943  1.00 90.25           O  
ATOM   4187  N   SER A 546     -21.878  -7.140  37.175  1.00 92.00           N  
ATOM   4188  CA  SER A 546     -21.287  -8.484  37.305  1.00 92.00           C  
ATOM   4189  C   SER A 546     -22.128  -9.581  36.630  1.00 92.00           C  
ATOM   4190  CB  SER A 546     -21.096  -8.828  38.787  1.00 92.00           C  
ATOM   4191  O   SER A 546     -21.585 -10.424  35.923  1.00 92.00           O  
ATOM   4192  OG  SER A 546     -20.190  -7.916  39.386  1.00 92.00           O  
ATOM   4193  N   ALA A 547     -23.455  -9.559  36.795  1.00 95.38           N  
ATOM   4194  CA  ALA A 547     -24.339 -10.547  36.172  1.00 95.38           C  
ATOM   4195  C   ALA A 547     -24.413 -10.369  34.652  1.00 95.38           C  
ATOM   4196  CB  ALA A 547     -25.720 -10.458  36.831  1.00 95.38           C  
ATOM   4197  O   ALA A 547     -24.387 -11.353  33.912  1.00 95.38           O  
ATOM   4198  N   ILE A 548     -24.460  -9.120  34.183  1.00 96.69           N  
ATOM   4199  CA  ILE A 548     -24.519  -8.801  32.752  1.00 96.69           C  
ATOM   4200  C   ILE A 548     -23.201  -9.163  32.056  1.00 96.69           C  
ATOM   4201  CB  ILE A 548     -24.932  -7.325  32.548  1.00 96.69           C  
ATOM   4202  O   ILE A 548     -23.228  -9.787  30.997  1.00 96.69           O  
ATOM   4203  CG1 ILE A 548     -26.343  -7.069  33.136  1.00 96.69           C  
ATOM   4204  CG2 ILE A 548     -24.906  -6.975  31.048  1.00 96.69           C  
ATOM   4205  CD1 ILE A 548     -26.744  -5.591  33.189  1.00 96.69           C  
ATOM   4206  N   ASP A 549     -22.058  -8.851  32.661  1.00 95.31           N  
ATOM   4207  CA  ASP A 549     -20.736  -9.153  32.106  1.00 95.31           C  
ATOM   4208  C   ASP A 549     -20.472 -10.659  32.044  1.00 95.31           C  
ATOM   4209  CB  ASP A 549     -19.656  -8.453  32.943  1.00 95.31           C  
ATOM   4210  O   ASP A 549     -20.009 -11.166  31.018  1.00 95.31           O  
ATOM   4211  CG  ASP A 549     -19.593  -6.941  32.711  1.00 95.31           C  
ATOM   4212  OD1 ASP A 549     -20.335  -6.436  31.836  1.00 95.31           O  
ATOM   4213  OD2 ASP A 549     -18.688  -6.324  33.314  1.00 95.31           O  
ATOM   4214  N   ALA A 550     -20.844 -11.398  33.096  1.00 96.44           N  
ATOM   4215  CA  ALA A 550     -20.794 -12.857  33.081  1.00 96.44           C  
ATOM   4216  C   ALA A 550     -21.664 -13.427  31.953  1.00 96.44           C  
ATOM   4217  CB  ALA A 550     -21.248 -13.392  34.441  1.00 96.44           C  
ATOM   4218  O   ALA A 550     -21.215 -14.302  31.212  1.00 96.44           O  
ATOM   4219  N   ALA A 551     -22.878 -12.900  31.775  1.00 97.44           N  
ATOM   4220  CA  ALA A 551     -23.788 -13.340  30.727  1.00 97.44           C  
ATOM   4221  C   ALA A 551     -23.263 -13.037  29.313  1.00 97.44           C  
ATOM   4222  CB  ALA A 551     -25.148 -12.695  30.966  1.00 97.44           C  
ATOM   4223  O   ALA A 551     -23.395 -13.888  28.438  1.00 97.44           O  
ATOM   4224  N   LYS A 552     -22.605 -11.888  29.089  1.00 96.62           N  
ATOM   4225  CA  LYS A 552     -21.911 -11.578  27.822  1.00 96.62           C  
ATOM   4226  C   LYS A 552     -20.802 -12.584  27.526  1.00 96.62           C  
ATOM   4227  CB  LYS A 552     -21.293 -10.174  27.876  1.00 96.62           C  
ATOM   4228  O   LYS A 552     -20.697 -13.076  26.405  1.00 96.62           O  
ATOM   4229  CG  LYS A 552     -22.328  -9.055  27.760  1.00 96.62           C  
ATOM   4230  CD  LYS A 552     -21.631  -7.707  27.946  1.00 96.62           C  
ATOM   4231  CE  LYS A 552     -22.646  -6.575  27.873  1.00 96.62           C  
ATOM   4232  NZ  LYS A 552     -21.979  -5.278  28.096  1.00 96.62           N  
ATOM   4233  N   GLY A 553     -19.998 -12.919  28.538  1.00 95.12           N  
ATOM   4234  CA  GLY A 553     -18.986 -13.968  28.429  1.00 95.12           C  
ATOM   4235  C   GLY A 553     -19.610 -15.319  28.074  1.00 95.12           C  
ATOM   4236  O   GLY A 553     -19.154 -15.985  27.146  1.00 95.12           O  
ATOM   4237  N   MET A 554     -20.689 -15.701  28.765  1.00 97.19           N  
ATOM   4238  CA  MET A 554     -21.397 -16.958  28.502  1.00 97.19           C  
ATOM   4239  C   MET A 554     -21.976 -16.992  27.089  1.00 97.19           C  
ATOM   4240  CB  MET A 554     -22.524 -17.180  29.517  1.00 97.19           C  
ATOM   4241  O   MET A 554     -21.828 -17.996  26.401  1.00 97.19           O  
ATOM   4242  CG  MET A 554     -22.030 -17.458  30.934  1.00 97.19           C  
ATOM   4243  SD  MET A 554     -23.362 -17.401  32.158  1.00 97.19           S  
ATOM   4244  CE  MET A 554     -22.368 -17.396  33.669  1.00 97.19           C  
ATOM   4245  N   TRP A 555     -22.577 -15.892  26.635  1.00 97.19           N  
ATOM   4246  CA  TRP A 555     -23.120 -15.751  25.287  1.00 97.19           C  
ATOM   4247  C   TRP A 555     -22.044 -15.965  24.218  1.00 97.19           C  
ATOM   4248  CB  TRP A 555     -23.780 -14.374  25.167  1.00 97.19           C  
ATOM   4249  O   TRP A 555     -22.227 -16.805  23.337  1.00 97.19           O  
ATOM   4250  CG  TRP A 555     -24.400 -14.043  23.846  1.00 97.19           C  
ATOM   4251  CD1 TRP A 555     -25.036 -14.904  23.018  1.00 97.19           C  
ATOM   4252  CD2 TRP A 555     -24.467 -12.740  23.191  1.00 97.19           C  
ATOM   4253  CE2 TRP A 555     -25.235 -12.878  21.996  1.00 97.19           C  
ATOM   4254  CE3 TRP A 555     -23.968 -11.454  23.496  1.00 97.19           C  
ATOM   4255  NE1 TRP A 555     -25.535 -14.223  21.925  1.00 97.19           N  
ATOM   4256  CH2 TRP A 555     -25.012 -10.521  21.496  1.00 97.19           C  
ATOM   4257  CZ2 TRP A 555     -25.537 -11.782  21.177  1.00 97.19           C  
ATOM   4258  CZ3 TRP A 555     -24.222 -10.359  22.647  1.00 97.19           C  
ATOM   4259  N   LEU A 556     -20.890 -15.299  24.347  1.00 95.50           N  
ATOM   4260  CA  LEU A 556     -19.764 -15.445  23.420  1.00 95.50           C  
ATOM   4261  C   LEU A 556     -19.284 -16.900  23.311  1.00 95.50           C  
ATOM   4262  CB  LEU A 556     -18.628 -14.506  23.870  1.00 95.50           C  
ATOM   4263  O   LEU A 556     -19.202 -17.442  22.207  1.00 95.50           O  
ATOM   4264  CG  LEU A 556     -17.307 -14.672  23.092  1.00 95.50           C  
ATOM   4265  CD1 LEU A 556     -17.439 -14.376  21.599  1.00 95.50           C  
ATOM   4266  CD2 LEU A 556     -16.264 -13.719  23.661  1.00 95.50           C  
ATOM   4267  N   PHE A 557     -18.978 -17.541  24.440  1.00 95.12           N  
ATOM   4268  CA  PHE A 557     -18.443 -18.908  24.443  1.00 95.12           C  
ATOM   4269  C   PHE A 557     -19.505 -19.972  24.123  1.00 95.12           C  
ATOM   4270  CB  PHE A 557     -17.759 -19.186  25.786  1.00 95.12           C  
ATOM   4271  O   PHE A 557     -19.161 -21.048  23.636  1.00 95.12           O  
ATOM   4272  CG  PHE A 557     -16.473 -18.415  26.021  1.00 95.12           C  
ATOM   4273  CD1 PHE A 557     -15.345 -18.640  25.210  1.00 95.12           C  
ATOM   4274  CD2 PHE A 557     -16.391 -17.483  27.071  1.00 95.12           C  
ATOM   4275  CE1 PHE A 557     -14.162 -17.914  25.439  1.00 95.12           C  
ATOM   4276  CE2 PHE A 557     -15.211 -16.756  27.298  1.00 95.12           C  
ATOM   4277  CZ  PHE A 557     -14.094 -16.972  26.477  1.00 95.12           C  
ATOM   4278  N   TYR A 558     -20.791 -19.689  24.344  1.00 96.75           N  
ATOM   4279  CA  TYR A 558     -21.891 -20.547  23.896  1.00 96.75           C  
ATOM   4280  C   TYR A 558     -22.061 -20.507  22.370  1.00 96.75           C  
ATOM   4281  CB  TYR A 558     -23.184 -20.123  24.603  1.00 96.75           C  
ATOM   4282  O   TYR A 558     -22.233 -21.547  21.722  1.00 96.75           O  
ATOM   4283  CG  TYR A 558     -24.429 -20.804  24.071  1.00 96.75           C  
ATOM   4284  CD1 TYR A 558     -25.432 -20.042  23.438  1.00 96.75           C  
ATOM   4285  CD2 TYR A 558     -24.572 -22.201  24.182  1.00 96.75           C  
ATOM   4286  CE1 TYR A 558     -26.591 -20.671  22.948  1.00 96.75           C  
ATOM   4287  CE2 TYR A 558     -25.722 -22.835  23.675  1.00 96.75           C  
ATOM   4288  OH  TYR A 558     -27.872 -22.668  22.619  1.00 96.75           O  
ATOM   4289  CZ  TYR A 558     -26.740 -22.068  23.070  1.00 96.75           C  
ATOM   4290  N   GLU A 559     -21.985 -19.323  21.758  1.00 95.31           N  
ATOM   4291  CA  GLU A 559     -22.063 -19.192  20.301  1.00 95.31           C  
ATOM   4292  C   GLU A 559     -20.818 -19.772  19.615  1.00 95.31           C  
ATOM   4293  CB  GLU A 559     -22.325 -17.737  19.893  1.00 95.31           C  
ATOM   4294  O   GLU A 559     -20.957 -20.547  18.662  1.00 95.31           O  
ATOM   4295  CG  GLU A 559     -23.709 -17.234  20.360  1.00 95.31           C  
ATOM   4296  CD  GLU A 559     -24.585 -16.574  19.284  1.00 95.31           C  
ATOM   4297  OE1 GLU A 559     -25.721 -16.175  19.623  1.00 95.31           O  
ATOM   4298  OE2 GLU A 559     -24.231 -16.541  18.087  1.00 95.31           O  
ATOM   4299  N   TYR A 560     -19.629 -19.488  20.156  1.00 94.06           N  
ATOM   4300  CA  TYR A 560     -18.334 -19.837  19.567  1.00 94.06           C  
ATOM   4301  C   TYR A 560     -17.397 -20.511  20.591  1.00 94.06           C  
ATOM   4302  CB  TYR A 560     -17.716 -18.574  18.956  1.00 94.06           C  
ATOM   4303  O   TYR A 560     -16.516 -19.849  21.150  1.00 94.06           O  
ATOM   4304  CG  TYR A 560     -18.539 -17.992  17.826  1.00 94.06           C  
ATOM   4305  CD1 TYR A 560     -18.361 -18.454  16.508  1.00 94.06           C  
ATOM   4306  CD2 TYR A 560     -19.503 -17.006  18.100  1.00 94.06           C  
ATOM   4307  CE1 TYR A 560     -19.130 -17.913  15.460  1.00 94.06           C  
ATOM   4308  CE2 TYR A 560     -20.290 -16.480  17.059  1.00 94.06           C  
ATOM   4309  OH  TYR A 560     -20.760 -16.306  14.717  1.00 94.06           O  
ATOM   4310  CZ  TYR A 560     -20.091 -16.916  15.733  1.00 94.06           C  
ATOM   4311  N   PRO A 561     -17.541 -21.832  20.820  1.00 89.12           N  
ATOM   4312  CA  PRO A 561     -16.813 -22.560  21.865  1.00 89.12           C  
ATOM   4313  C   PRO A 561     -15.303 -22.681  21.620  1.00 89.12           C  
ATOM   4314  CB  PRO A 561     -17.482 -23.938  21.930  1.00 89.12           C  
ATOM   4315  O   PRO A 561     -14.553 -22.854  22.575  1.00 89.12           O  
ATOM   4316  CG  PRO A 561     -18.037 -24.133  20.521  1.00 89.12           C  
ATOM   4317  CD  PRO A 561     -18.468 -22.722  20.135  1.00 89.12           C  
ATOM   4318  N   ASP A 562     -14.850 -22.549  20.370  1.00 86.44           N  
ATOM   4319  CA  ASP A 562     -13.427 -22.614  20.001  1.00 86.44           C  
ATOM   4320  C   ASP A 562     -12.678 -21.288  20.251  1.00 86.44           C  
ATOM   4321  CB  ASP A 562     -13.294 -23.045  18.531  1.00 86.44           C  
ATOM   4322  O   ASP A 562     -11.491 -21.161  19.951  1.00 86.44           O  
ATOM   4323  CG  ASP A 562     -13.972 -24.384  18.224  1.00 86.44           C  
ATOM   4324  OD1 ASP A 562     -13.845 -25.321  19.043  1.00 86.44           O  
ATOM   4325  OD2 ASP A 562     -14.642 -24.451  17.169  1.00 86.44           O  
ATOM   4326  N   THR A 563     -13.369 -20.269  20.771  1.00 86.12           N  
ATOM   4327  CA  THR A 563     -12.763 -18.973  21.086  1.00 86.12           C  
ATOM   4328  C   THR A 563     -11.854 -19.098  22.309  1.00 86.12           C  
ATOM   4329  CB  THR A 563     -13.834 -17.902  21.330  1.00 86.12           C  
ATOM   4330  O   THR A 563     -12.259 -19.619  23.345  1.00 86.12           O  
ATOM   4331  CG2 THR A 563     -13.228 -16.508  21.404  1.00 86.12           C  
ATOM   4332  OG1 THR A 563     -14.753 -17.859  20.265  1.00 86.12           O  
ATOM   4333  N   GLU A 564     -10.635 -18.562  22.238  1.00 84.88           N  
ATOM   4334  CA  GLU A 564      -9.686 -18.591  23.356  1.00 84.88           C  
ATOM   4335  C   GLU A 564      -9.701 -17.279  24.155  1.00 84.88           C  
ATOM   4336  CB  GLU A 564      -8.267 -18.868  22.848  1.00 84.88           C  
ATOM   4337  O   GLU A 564      -9.405 -16.213  23.623  1.00 84.88           O  
ATOM   4338  CG  GLU A 564      -8.096 -20.266  22.231  1.00 84.88           C  
ATOM   4339  CD  GLU A 564      -6.636 -20.560  21.843  1.00 84.88           C  
ATOM   4340  OE1 GLU A 564      -6.366 -21.704  21.416  1.00 84.88           O  
ATOM   4341  OE2 GLU A 564      -5.785 -19.650  21.993  1.00 84.88           O  
ATOM   4342  N   PHE A 565      -9.942 -17.335  25.468  1.00 84.12           N  
ATOM   4343  CA  PHE A 565      -9.916 -16.143  26.336  1.00 84.12           C  
ATOM   4344  C   PHE A 565      -8.589 -15.357  26.266  1.00 84.12           C  
ATOM   4345  CB  PHE A 565     -10.209 -16.586  27.776  1.00 84.12           C  
ATOM   4346  O   PHE A 565      -8.574 -14.128  26.356  1.00 84.12           O  
ATOM   4347  CG  PHE A 565     -10.291 -15.444  28.770  1.00 84.12           C  
ATOM   4348  CD1 PHE A 565      -9.199 -15.153  29.611  1.00 84.12           C  
ATOM   4349  CD2 PHE A 565     -11.462 -14.667  28.856  1.00 84.12           C  
ATOM   4350  CE1 PHE A 565      -9.281 -14.098  30.537  1.00 84.12           C  
ATOM   4351  CE2 PHE A 565     -11.544 -13.614  29.784  1.00 84.12           C  
ATOM   4352  CZ  PHE A 565     -10.456 -13.330  30.626  1.00 84.12           C  
ATOM   4353  N   GLU A 566      -7.472 -16.059  26.051  1.00 83.06           N  
ATOM   4354  CA  GLU A 566      -6.135 -15.467  25.933  1.00 83.06           C  
ATOM   4355  C   GLU A 566      -5.998 -14.493  24.759  1.00 83.06           C  
ATOM   4356  CB  GLU A 566      -5.087 -16.578  25.771  1.00 83.06           C  
ATOM   4357  O   GLU A 566      -5.253 -13.519  24.869  1.00 83.06           O  
ATOM   4358  CG  GLU A 566      -4.917 -17.440  27.027  1.00 83.06           C  
ATOM   4359  CD  GLU A 566      -4.417 -16.647  28.237  1.00 83.06           C  
ATOM   4360  OE1 GLU A 566      -4.720 -17.032  29.382  1.00 83.06           O  
ATOM   4361  OE2 GLU A 566      -3.661 -15.657  28.096  1.00 83.06           O  
ATOM   4362  N   THR A 567      -6.720 -14.715  23.657  1.00 82.75           N  
ATOM   4363  CA  THR A 567      -6.698 -13.810  22.500  1.00 82.75           C  
ATOM   4364  C   THR A 567      -7.640 -12.626  22.705  1.00 82.75           C  
ATOM   4365  CB  THR A 567      -7.030 -14.546  21.194  1.00 82.75           C  
ATOM   4366  O   THR A 567      -7.302 -11.496  22.342  1.00 82.75           O  
ATOM   4367  CG2 THR A 567      -6.070 -15.700  20.910  1.00 82.75           C  
ATOM   4368  OG1 THR A 567      -8.328 -15.069  21.240  1.00 82.75           O  
ATOM   4369  N   LEU A 568      -8.785 -12.848  23.359  1.00 82.88           N  
ATOM   4370  CA  LEU A 568      -9.804 -11.823  23.613  1.00 82.88           C  
ATOM   4371  C   LEU A 568      -9.312 -10.702  24.533  1.00 82.88           C  
ATOM   4372  CB  LEU A 568     -11.048 -12.474  24.238  1.00 82.88           C  
ATOM   4373  O   LEU A 568      -9.683  -9.542  24.332  1.00 82.88           O  
ATOM   4374  CG  LEU A 568     -11.712 -13.591  23.420  1.00 82.88           C  
ATOM   4375  CD1 LEU A 568     -12.873 -14.132  24.251  1.00 82.88           C  
ATOM   4376  CD2 LEU A 568     -12.232 -13.135  22.060  1.00 82.88           C  
ATOM   4377  N   ARG A 569      -8.459 -11.035  25.511  1.00 81.31           N  
ATOM   4378  CA  ARG A 569      -7.902 -10.084  26.491  1.00 81.31           C  
ATOM   4379  C   ARG A 569      -6.781  -9.188  25.950  1.00 81.31           C  
ATOM   4380  CB  ARG A 569      -7.452 -10.842  27.754  1.00 81.31           C  
ATOM   4381  O   ARG A 569      -6.274  -8.339  26.681  1.00 81.31           O  
ATOM   4382  CG  ARG A 569      -6.208 -11.716  27.525  1.00 81.31           C  
ATOM   4383  CD  ARG A 569      -5.693 -12.296  28.843  1.00 81.31           C  
ATOM   4384  NE  ARG A 569      -4.423 -13.026  28.658  1.00 81.31           N  
ATOM   4385  NH1 ARG A 569      -2.924 -11.323  29.020  1.00 81.31           N  
ATOM   4386  NH2 ARG A 569      -2.215 -13.383  28.489  1.00 81.31           N  
ATOM   4387  CZ  ARG A 569      -3.194 -12.565  28.728  1.00 81.31           C  
ATOM   4388  N   LEU A 570      -6.320  -9.403  24.714  1.00 80.88           N  
ATOM   4389  CA  LEU A 570      -5.198  -8.646  24.154  1.00 80.88           C  
ATOM   4390  C   LEU A 570      -5.588  -7.189  23.862  1.00 80.88           C  
ATOM   4391  CB  LEU A 570      -4.641  -9.338  22.897  1.00 80.88           C  
ATOM   4392  O   LEU A 570      -6.637  -6.911  23.268  1.00 80.88           O  
ATOM   4393  CG  LEU A 570      -4.041 -10.735  23.137  1.00 80.88           C  
ATOM   4394  CD1 LEU A 570      -3.605 -11.337  21.801  1.00 80.88           C  
ATOM   4395  CD2 LEU A 570      -2.823 -10.704  24.068  1.00 80.88           C  
ATOM   4396  N   LYS A 571      -4.686  -6.271  24.240  1.00 75.75           N  
ATOM   4397  CA  LYS A 571      -4.820  -4.820  24.054  1.00 75.75           C  
ATOM   4398  C   LYS A 571      -4.835  -4.441  22.575  1.00 75.75           C  
ATOM   4399  CB  LYS A 571      -3.698  -4.089  24.827  1.00 75.75           C  
ATOM   4400  O   LYS A 571      -4.189  -5.074  21.739  1.00 75.75           O  
ATOM   4401  CG  LYS A 571      -3.890  -2.561  24.864  1.00 75.75           C  
ATOM   4402  CD  LYS A 571      -2.980  -1.845  25.872  1.00 75.75           C  
ATOM   4403  CE  LYS A 571      -3.421  -0.377  26.005  1.00 75.75           C  
ATOM   4404  NZ  LYS A 571      -2.886   0.256  27.238  1.00 75.75           N  
ATOM   4405  N   PHE A 572      -5.518  -3.346  22.265  1.00 77.75           N  
ATOM   4406  CA  PHE A 572      -5.554  -2.771  20.925  1.00 77.75           C  
ATOM   4407  C   PHE A 572      -5.429  -1.248  20.955  1.00 77.75           C  
ATOM   4408  CB  PHE A 572      -6.832  -3.229  20.220  1.00 77.75           C  
ATOM   4409  O   PHE A 572      -5.877  -0.583  21.887  1.00 77.75           O  
ATOM   4410  CG  PHE A 572      -8.111  -2.916  20.973  1.00 77.75           C  
ATOM   4411  CD1 PHE A 572      -8.684  -3.886  21.815  1.00 77.75           C  
ATOM   4412  CD2 PHE A 572      -8.710  -1.647  20.866  1.00 77.75           C  
ATOM   4413  CE1 PHE A 572      -9.868  -3.603  22.514  1.00 77.75           C  
ATOM   4414  CE2 PHE A 572      -9.886  -1.357  21.579  1.00 77.75           C  
ATOM   4415  CZ  PHE A 572     -10.471  -2.340  22.394  1.00 77.75           C  
ATOM   4416  N   ALA A 573      -4.838  -0.696  19.894  1.00 73.88           N  
ATOM   4417  CA  ALA A 573      -4.785   0.750  19.666  1.00 73.88           C  
ATOM   4418  C   ALA A 573      -6.027   1.276  18.921  1.00 73.88           C  
ATOM   4419  CB  ALA A 573      -3.499   1.059  18.890  1.00 73.88           C  
ATOM   4420  O   ALA A 573      -6.375   2.446  19.031  1.00 73.88           O  
ATOM   4421  N   ASP A 574      -6.684   0.423  18.131  1.00 73.62           N  
ATOM   4422  CA  ASP A 574      -7.938   0.717  17.435  1.00 73.62           C  
ATOM   4423  C   ASP A 574      -8.777  -0.563  17.431  1.00 73.62           C  
ATOM   4424  CB  ASP A 574      -7.636   1.221  16.006  1.00 73.62           C  
ATOM   4425  O   ASP A 574      -8.305  -1.598  16.952  1.00 73.62           O  
ATOM   4426  CG  ASP A 574      -8.855   1.775  15.249  1.00 73.62           C  
ATOM   4427  OD1 ASP A 574      -9.962   1.207  15.340  1.00 73.62           O  
ATOM   4428  OD2 ASP A 574      -8.700   2.779  14.505  1.00 73.62           O  
ATOM   4429  N   ILE A 575     -10.006  -0.497  17.953  1.00 74.06           N  
ATOM   4430  CA  ILE A 575     -10.915  -1.649  18.072  1.00 74.06           C  
ATOM   4431  C   ILE A 575     -11.220  -2.301  16.707  1.00 74.06           C  
ATOM   4432  CB  ILE A 575     -12.186  -1.217  18.844  1.00 74.06           C  
ATOM   4433  O   ILE A 575     -11.577  -3.469  16.644  1.00 74.06           O  
ATOM   4434  CG1 ILE A 575     -12.950  -2.428  19.422  1.00 74.06           C  
ATOM   4435  CG2 ILE A 575     -13.089  -0.315  17.985  1.00 74.06           C  
ATOM   4436  CD1 ILE A 575     -14.106  -2.023  20.345  1.00 74.06           C  
ATOM   4437  N   ARG A 576     -10.996  -1.592  15.587  1.00 69.06           N  
ATOM   4438  CA  ARG A 576     -11.103  -2.132  14.212  1.00 69.06           C  
ATOM   4439  C   ARG A 576      -9.923  -2.955  13.747  1.00 69.06           C  
ATOM   4440  CB  ARG A 576     -11.164  -0.982  13.211  1.00 69.06           C  
ATOM   4441  O   ARG A 576     -10.058  -3.743  12.818  1.00 69.06           O  
ATOM   4442  CG  ARG A 576     -12.508  -0.308  13.281  1.00 69.06           C  
ATOM   4443  CD  ARG A 576     -12.537   0.964  12.446  1.00 69.06           C  
ATOM   4444  NE  ARG A 576     -11.676   1.995  13.035  1.00 69.06           N  
ATOM   4445  NH1 ARG A 576     -12.804   3.801  12.189  1.00 69.06           N  
ATOM   4446  NH2 ARG A 576     -10.971   4.073  13.455  1.00 69.06           N  
ATOM   4447  CZ  ARG A 576     -11.823   3.287  12.878  1.00 69.06           C  
ATOM   4448  N   LYS A 577      -8.740  -2.658  14.272  1.00 72.31           N  
ATOM   4449  CA  LYS A 577      -7.465  -3.167  13.754  1.00 72.31           C  
ATOM   4450  C   LYS A 577      -6.869  -4.195  14.704  1.00 72.31           C  
ATOM   4451  CB  LYS A 577      -6.504  -2.017  13.427  1.00 72.31           C  
ATOM   4452  O   LYS A 577      -5.649  -4.317  14.802  1.00 72.31           O  
ATOM   4453  CG  LYS A 577      -7.075  -1.046  12.385  1.00 72.31           C  
ATOM   4454  CD  LYS A 577      -5.985  -0.063  11.945  1.00 72.31           C  
ATOM   4455  CE  LYS A 577      -6.543   0.904  10.899  1.00 72.31           C  
ATOM   4456  NZ  LYS A 577      -5.469   1.752  10.325  1.00 72.31           N  
ATOM   4457  N   ARG A 578      -7.731  -4.897  15.440  1.00 76.56           N  
ATOM   4458  CA  ARG A 578      -7.316  -5.984  16.316  1.00 76.56           C  
ATOM   4459  C   ARG A 578      -6.725  -7.105  15.470  1.00 76.56           C  
ATOM   4460  CB  ARG A 578      -8.494  -6.490  17.158  1.00 76.56           C  
ATOM   4461  O   ARG A 578      -7.224  -7.405  14.389  1.00 76.56           O  
ATOM   4462  CG  ARG A 578      -9.096  -5.397  18.046  1.00 76.56           C  
ATOM   4463  CD  ARG A 578     -10.164  -5.949  18.993  1.00 76.56           C  
ATOM   4464  NE  ARG A 578      -9.566  -6.662  20.139  1.00 76.56           N  
ATOM   4465  NH1 ARG A 578     -11.552  -7.224  21.121  1.00 76.56           N  
ATOM   4466  NH2 ARG A 578      -9.602  -7.685  22.163  1.00 76.56           N  
ATOM   4467  CZ  ARG A 578     -10.248  -7.192  21.137  1.00 76.56           C  
ATOM   4468  N   ALA A 579      -5.673  -7.728  15.990  1.00 79.44           N  
ATOM   4469  CA  ALA A 579      -5.101  -8.924  15.380  1.00 79.44           C  
ATOM   4470  C   ALA A 579      -6.084 -10.110  15.425  1.00 79.44           C  
ATOM   4471  CB  ALA A 579      -3.790  -9.244  16.106  1.00 79.44           C  
ATOM   4472  O   ALA A 579      -6.053 -10.966  14.548  1.00 79.44           O  
ATOM   4473  N   PHE A 580      -6.977 -10.126  16.421  1.00 79.75           N  
ATOM   4474  CA  PHE A 580      -8.071 -11.080  16.557  1.00 79.75           C  
ATOM   4475  C   PHE A 580      -9.411 -10.344  16.480  1.00 79.75           C  
ATOM   4476  CB  PHE A 580      -7.917 -11.833  17.883  1.00 79.75           C  
ATOM   4477  O   PHE A 580      -9.609  -9.353  17.183  1.00 79.75           O  
ATOM   4478  CG  PHE A 580      -8.976 -12.895  18.070  1.00 79.75           C  
ATOM   4479  CD1 PHE A 580     -10.188 -12.581  18.714  1.00 79.75           C  
ATOM   4480  CD2 PHE A 580      -8.773 -14.184  17.544  1.00 79.75           C  
ATOM   4481  CE1 PHE A 580     -11.198 -13.552  18.814  1.00 79.75           C  
ATOM   4482  CE2 PHE A 580      -9.776 -15.160  17.667  1.00 79.75           C  
ATOM   4483  CZ  PHE A 580     -10.990 -14.843  18.300  1.00 79.75           C  
ATOM   4484  N   LYS A 581     -10.323 -10.820  15.631  1.00 80.81           N  
ATOM   4485  CA  LYS A 581     -11.658 -10.240  15.457  1.00 80.81           C  
ATOM   4486  C   LYS A 581     -12.673 -11.092  16.210  1.00 80.81           C  
ATOM   4487  CB  LYS A 581     -11.971 -10.138  13.956  1.00 80.81           C  
ATOM   4488  O   LYS A 581     -12.689 -12.305  16.018  1.00 80.81           O  
ATOM   4489  CG  LYS A 581     -13.231  -9.301  13.704  1.00 80.81           C  
ATOM   4490  CD  LYS A 581     -13.589  -9.245  12.217  1.00 80.81           C  
ATOM   4491  CE  LYS A 581     -14.907  -8.476  12.081  1.00 80.81           C  
ATOM   4492  NZ  LYS A 581     -15.418  -8.489  10.690  1.00 80.81           N  
ATOM   4493  N   PHE A 582     -13.517 -10.464  17.027  1.00 85.06           N  
ATOM   4494  CA  PHE A 582     -14.626 -11.177  17.649  1.00 85.06           C  
ATOM   4495  C   PHE A 582     -15.581 -11.695  16.564  1.00 85.06           C  
ATOM   4496  CB  PHE A 582     -15.359 -10.294  18.664  1.00 85.06           C  
ATOM   4497  O   PHE A 582     -15.783 -11.023  15.543  1.00 85.06           O  
ATOM   4498  CG  PHE A 582     -14.720 -10.251  20.044  1.00 85.06           C  
ATOM   4499  CD1 PHE A 582     -15.501 -10.537  21.179  1.00 85.06           C  
ATOM   4500  CD2 PHE A 582     -13.354  -9.941  20.211  1.00 85.06           C  
ATOM   4501  CE1 PHE A 582     -14.937 -10.466  22.464  1.00 85.06           C  
ATOM   4502  CE2 PHE A 582     -12.783  -9.917  21.495  1.00 85.06           C  
ATOM   4503  CZ  PHE A 582     -13.584 -10.132  22.627  1.00 85.06           C  
ATOM   4504  N   PRO A 583     -16.124 -12.907  16.737  1.00 87.25           N  
ATOM   4505  CA  PRO A 583     -17.110 -13.433  15.816  1.00 87.25           C  
ATOM   4506  C   PRO A 583     -18.448 -12.701  15.991  1.00 87.25           C  
ATOM   4507  CB  PRO A 583     -17.190 -14.914  16.159  1.00 87.25           C  
ATOM   4508  O   PRO A 583     -18.746 -12.177  17.058  1.00 87.25           O  
ATOM   4509  CG  PRO A 583     -16.944 -14.938  17.668  1.00 87.25           C  
ATOM   4510  CD  PRO A 583     -15.920 -13.822  17.855  1.00 87.25           C  
ATOM   4511  N   GLU A 584     -19.254 -12.692  14.932  1.00 90.19           N  
ATOM   4512  CA  GLU A 584     -20.590 -12.085  14.942  1.00 90.19           C  
ATOM   4513  C   GLU A 584     -21.532 -12.877  15.861  1.00 90.19           C  
ATOM   4514  CB  GLU A 584     -21.088 -12.057  13.494  1.00 90.19           C  
ATOM   4515  O   GLU A 584     -21.820 -14.046  15.567  1.00 90.19           O  
ATOM   4516  CG  GLU A 584     -22.472 -11.420  13.285  1.00 90.19           C  
ATOM   4517  CD  GLU A 584     -22.942 -11.572  11.827  1.00 90.19           C  
ATOM   4518  OE1 GLU A 584     -23.833 -10.810  11.397  1.00 90.19           O  
ATOM   4519  OE2 GLU A 584     -22.436 -12.502  11.135  1.00 90.19           O  
ATOM   4520  N   LEU A 585     -21.985 -12.261  16.957  1.00 92.12           N  
ATOM   4521  CA  LEU A 585     -22.886 -12.879  17.940  1.00 92.12           C  
ATOM   4522  C   LEU A 585     -24.367 -12.740  17.541  1.00 92.12           C  
ATOM   4523  CB  LEU A 585     -22.605 -12.320  19.355  1.00 92.12           C  
ATOM   4524  O   LEU A 585     -24.711 -12.059  16.576  1.00 92.12           O  
ATOM   4525  CG  LEU A 585     -21.198 -12.566  19.928  1.00 92.12           C  
ATOM   4526  CD1 LEU A 585     -21.131 -12.228  21.418  1.00 92.12           C  
ATOM   4527  CD2 LEU A 585     -20.790 -14.031  19.808  1.00 92.12           C  
ATOM   4528  N   GLY A 586     -25.255 -13.426  18.266  1.00 91.56           N  
ATOM   4529  CA  GLY A 586     -26.708 -13.361  18.063  1.00 91.56           C  
ATOM   4530  C   GLY A 586     -27.264 -14.405  17.091  1.00 91.56           C  
ATOM   4531  O   GLY A 586     -28.435 -14.334  16.704  1.00 91.56           O  
ATOM   4532  N   LYS A 587     -26.450 -15.383  16.669  1.00 92.44           N  
ATOM   4533  CA  LYS A 587     -26.856 -16.439  15.725  1.00 92.44           C  
ATOM   4534  C   LYS A 587     -27.556 -17.590  16.425  1.00 92.44           C  
ATOM   4535  CB  LYS A 587     -25.646 -16.960  14.937  1.00 92.44           C  
ATOM   4536  O   LYS A 587     -28.531 -18.115  15.885  1.00 92.44           O  
ATOM   4537  CG  LYS A 587     -25.083 -15.861  14.038  1.00 92.44           C  
ATOM   4538  CD  LYS A 587     -23.939 -16.353  13.151  1.00 92.44           C  
ATOM   4539  CE  LYS A 587     -23.482 -15.098  12.411  1.00 92.44           C  
ATOM   4540  NZ  LYS A 587     -22.221 -15.251  11.662  1.00 92.44           N  
ATOM   4541  N   LYS A 588     -27.062 -18.000  17.598  1.00 94.94           N  
ATOM   4542  CA  LYS A 588     -27.675 -19.078  18.391  1.00 94.94           C  
ATOM   4543  C   LYS A 588     -28.725 -18.543  19.352  1.00 94.94           C  
ATOM   4544  CB  LYS A 588     -26.633 -19.884  19.174  1.00 94.94           C  
ATOM   4545  O   LYS A 588     -29.788 -19.148  19.464  1.00 94.94           O  
ATOM   4546  CG  LYS A 588     -25.644 -20.653  18.290  1.00 94.94           C  
ATOM   4547  CD  LYS A 588     -24.889 -21.664  19.163  1.00 94.94           C  
ATOM   4548  CE  LYS A 588     -23.685 -22.251  18.425  1.00 94.94           C  
ATOM   4549  NZ  LYS A 588     -22.798 -22.972  19.371  1.00 94.94           N  
ATOM   4550  N   ALA A 589     -28.439 -17.433  20.030  1.00 96.81           N  
ATOM   4551  CA  ALA A 589     -29.332 -16.878  21.036  1.00 96.81           C  
ATOM   4552  C   ALA A 589     -29.423 -15.356  20.949  1.00 96.81           C  
ATOM   4553  CB  ALA A 589     -28.885 -17.336  22.427  1.00 96.81           C  
ATOM   4554  O   ALA A 589     -28.436 -14.675  20.704  1.00 96.81           O  
ATOM   4555  N   LEU A 590     -30.626 -14.836  21.195  1.00 97.12           N  
ATOM   4556  CA  LEU A 590     -30.848 -13.406  21.415  1.00 97.12           C  
ATOM   4557  C   LEU A 590     -30.398 -13.040  22.836  1.00 97.12           C  
ATOM   4558  CB  LEU A 590     -32.349 -13.128  21.217  1.00 97.12           C  
ATOM   4559  O   LEU A 590     -30.784 -13.747  23.768  1.00 97.12           O  
ATOM   4560  CG  LEU A 590     -32.735 -11.641  21.309  1.00 97.12           C  
ATOM   4561  CD1 LEU A 590     -32.402 -10.907  20.012  1.00 97.12           C  
ATOM   4562  CD2 LEU A 590     -34.247 -11.515  21.520  1.00 97.12           C  
ATOM   4563  N   PHE A 591     -29.672 -11.940  23.023  1.00 98.19           N  
ATOM   4564  CA  PHE A 591     -29.230 -11.486  24.343  1.00 98.19           C  
ATOM   4565  C   PHE A 591     -30.005 -10.255  24.839  1.00 98.19           C  
ATOM   4566  CB  PHE A 591     -27.710 -11.273  24.339  1.00 98.19           C  
ATOM   4567  O   PHE A 591     -30.008  -9.197  24.207  1.00 98.19           O  
ATOM   4568  CG  PHE A 591     -27.130 -10.944  25.704  1.00 98.19           C  
ATOM   4569  CD1 PHE A 591     -26.274  -9.843  25.871  1.00 98.19           C  
ATOM   4570  CD2 PHE A 591     -27.439 -11.742  26.819  1.00 98.19           C  
ATOM   4571  CE1 PHE A 591     -25.771  -9.523  27.144  1.00 98.19           C  
ATOM   4572  CE2 PHE A 591     -26.934 -11.426  28.089  1.00 98.19           C  
ATOM   4573  CZ  PHE A 591     -26.103 -10.308  28.256  1.00 98.19           C  
ATOM   4574  N   ILE A 592     -30.661 -10.389  25.996  1.00 98.38           N  
ATOM   4575  CA  ILE A 592     -31.394  -9.311  26.675  1.00 98.38           C  
ATOM   4576  C   ILE A 592     -30.698  -8.976  27.994  1.00 98.38           C  
ATOM   4577  CB  ILE A 592     -32.883  -9.674  26.893  1.00 98.38           C  
ATOM   4578  O   ILE A 592     -30.501  -9.858  28.828  1.00 98.38           O  
ATOM   4579  CG1 ILE A 592     -33.544 -10.088  25.555  1.00 98.38           C  
ATOM   4580  CG2 ILE A 592     -33.627  -8.499  27.564  1.00 98.38           C  
ATOM   4581  CD1 ILE A 592     -35.067 -10.271  25.603  1.00 98.38           C  
ATOM   4582  N   ALA A 593     -30.385  -7.701  28.215  1.00 98.12           N  
ATOM   4583  CA  ALA A 593     -29.802  -7.215  29.462  1.00 98.12           C  
ATOM   4584  C   ALA A 593     -30.803  -6.366  30.262  1.00 98.12           C  
ATOM   4585  CB  ALA A 593     -28.504  -6.474  29.140  1.00 98.12           C  
ATOM   4586  O   ALA A 593     -31.413  -5.433  29.735  1.00 98.12           O  
ATOM   4587  N   ILE A 594     -30.966  -6.700  31.544  1.00 97.81           N  
ATOM   4588  CA  ILE A 594     -31.901  -6.061  32.475  1.00 97.81           C  
ATOM   4589  C   ILE A 594     -31.122  -5.632  33.731  1.00 97.81           C  
ATOM   4590  CB  ILE A 594     -33.078  -7.006  32.815  1.00 97.81           C  
ATOM   4591  O   ILE A 594     -30.876  -6.463  34.617  1.00 97.81           O  
ATOM   4592  CG1 ILE A 594     -33.686  -7.637  31.538  1.00 97.81           C  
ATOM   4593  CG2 ILE A 594     -34.122  -6.226  33.630  1.00 97.81           C  
ATOM   4594  CD1 ILE A 594     -34.953  -8.468  31.755  1.00 97.81           C  
ATOM   4595  N   PRO A 595     -30.685  -4.364  33.818  1.00 96.31           N  
ATOM   4596  CA  PRO A 595     -29.933  -3.873  34.962  1.00 96.31           C  
ATOM   4597  C   PRO A 595     -30.821  -3.734  36.205  1.00 96.31           C  
ATOM   4598  CB  PRO A 595     -29.338  -2.536  34.515  1.00 96.31           C  
ATOM   4599  O   PRO A 595     -31.942  -3.239  36.142  1.00 96.31           O  
ATOM   4600  CG  PRO A 595     -30.387  -2.025  33.533  1.00 96.31           C  
ATOM   4601  CD  PRO A 595     -30.844  -3.300  32.835  1.00 96.31           C  
ATOM   4602  N   THR A 596     -30.296  -4.119  37.368  1.00 93.94           N  
ATOM   4603  CA  THR A 596     -30.960  -3.923  38.677  1.00 93.94           C  
ATOM   4604  C   THR A 596     -30.265  -2.869  39.542  1.00 93.94           C  
ATOM   4605  CB  THR A 596     -31.106  -5.245  39.436  1.00 93.94           C  
ATOM   4606  O   THR A 596     -30.714  -2.543  40.641  1.00 93.94           O  
ATOM   4607  CG2 THR A 596     -31.835  -6.303  38.603  1.00 93.94           C  
ATOM   4608  OG1 THR A 596     -29.837  -5.758  39.772  1.00 93.94           O  
ATOM   4609  N   THR A 597     -29.174  -2.289  39.036  1.00 91.31           N  
ATOM   4610  CA  THR A 597     -28.437  -1.189  39.662  1.00 91.31           C  
ATOM   4611  C   THR A 597     -28.182  -0.069  38.657  1.00 91.31           C  
ATOM   4612  CB  THR A 597     -27.116  -1.662  40.295  1.00 91.31           C  
ATOM   4613  O   THR A 597     -27.994  -0.309  37.467  1.00 91.31           O  
ATOM   4614  CG2 THR A 597     -27.334  -2.688  41.406  1.00 91.31           C  
ATOM   4615  OG1 THR A 597     -26.247  -2.259  39.359  1.00 91.31           O  
ATOM   4616  N   SER A 598     -28.165   1.174  39.140  1.00 91.69           N  
ATOM   4617  CA  SER A 598     -27.905   2.368  38.324  1.00 91.69           C  
ATOM   4618  C   SER A 598     -26.453   2.808  38.510  1.00 91.69           C  
ATOM   4619  CB  SER A 598     -28.880   3.491  38.702  1.00 91.69           C  
ATOM   4620  O   SER A 598     -26.160   3.578  39.425  1.00 91.69           O  
ATOM   4621  OG  SER A 598     -30.213   3.016  38.630  1.00 91.69           O  
ATOM   4622  N   GLY A 599     -25.544   2.272  37.692  1.00 86.94           N  
ATOM   4623  CA  GLY A 599     -24.105   2.556  37.768  1.00 86.94           C  
ATOM   4624  C   GLY A 599     -23.344   2.238  36.488  1.00 86.94           C  
ATOM   4625  O   GLY A 599     -22.824   3.129  35.825  1.00 86.94           O  
ATOM   4626  N   THR A 600     -23.315   0.953  36.129  1.00 84.75           N  
ATOM   4627  CA  THR A 600     -22.342   0.431  35.152  1.00 84.75           C  
ATOM   4628  C   THR A 600     -22.682   0.711  33.684  1.00 84.75           C  
ATOM   4629  CB  THR A 600     -22.127  -1.078  35.346  1.00 84.75           C  
ATOM   4630  O   THR A 600     -21.782   0.768  32.855  1.00 84.75           O  
ATOM   4631  CG2 THR A 600     -21.809  -1.442  36.799  1.00 84.75           C  
ATOM   4632  OG1 THR A 600     -23.281  -1.814  34.970  1.00 84.75           O  
ATOM   4633  N   GLY A 601     -23.967   0.841  33.329  1.00 92.12           N  
ATOM   4634  CA  GLY A 601     -24.402   0.911  31.927  1.00 92.12           C  
ATOM   4635  C   GLY A 601     -24.121  -0.363  31.111  1.00 92.12           C  
ATOM   4636  O   GLY A 601     -24.161  -0.327  29.880  1.00 92.12           O  
ATOM   4637  N   SER A 602     -23.802  -1.489  31.764  1.00 93.69           N  
ATOM   4638  CA  SER A 602     -23.403  -2.749  31.112  1.00 93.69           C  
ATOM   4639  C   SER A 602     -24.456  -3.278  30.136  1.00 93.69           C  
ATOM   4640  CB  SER A 602     -23.109  -3.836  32.150  1.00 93.69           C  
ATOM   4641  O   SER A 602     -24.128  -3.978  29.181  1.00 93.69           O  
ATOM   4642  OG  SER A 602     -22.114  -3.398  33.047  1.00 93.69           O  
ATOM   4643  N   GLU A 603     -25.719  -2.922  30.330  1.00 95.44           N  
ATOM   4644  CA  GLU A 603     -26.839  -3.287  29.469  1.00 95.44           C  
ATOM   4645  C   GLU A 603     -26.816  -2.635  28.079  1.00 95.44           C  
ATOM   4646  CB  GLU A 603     -28.151  -2.997  30.212  1.00 95.44           C  
ATOM   4647  O   GLU A 603     -27.506  -3.102  27.178  1.00 95.44           O  
ATOM   4648  CG  GLU A 603     -28.536  -1.517  30.370  1.00 95.44           C  
ATOM   4649  CD  GLU A 603     -27.735  -0.677  31.384  1.00 95.44           C  
ATOM   4650  OE1 GLU A 603     -27.952   0.555  31.408  1.00 95.44           O  
ATOM   4651  OE2 GLU A 603     -26.893  -1.239  32.126  1.00 95.44           O  
ATOM   4652  N   VAL A 604     -26.011  -1.587  27.879  1.00 96.12           N  
ATOM   4653  CA  VAL A 604     -25.865  -0.899  26.584  1.00 96.12           C  
ATOM   4654  C   VAL A 604     -24.438  -0.890  26.041  1.00 96.12           C  
ATOM   4655  CB  VAL A 604     -26.444   0.530  26.623  1.00 96.12           C  
ATOM   4656  O   VAL A 604     -24.212  -0.418  24.927  1.00 96.12           O  
ATOM   4657  CG1 VAL A 604     -27.968   0.563  26.764  1.00 96.12           C  
ATOM   4658  CG2 VAL A 604     -25.839   1.368  27.752  1.00 96.12           C  
ATOM   4659  N   THR A 605     -23.463  -1.403  26.793  1.00 93.81           N  
ATOM   4660  CA  THR A 605     -22.047  -1.276  26.433  1.00 93.81           C  
ATOM   4661  C   THR A 605     -21.482  -2.507  25.729  1.00 93.81           C  
ATOM   4662  CB  THR A 605     -21.173  -0.916  27.638  1.00 93.81           C  
ATOM   4663  O   THR A 605     -21.942  -3.635  25.892  1.00 93.81           O  
ATOM   4664  CG2 THR A 605     -21.580   0.380  28.341  1.00 93.81           C  
ATOM   4665  OG1 THR A 605     -21.157  -1.986  28.551  1.00 93.81           O  
ATOM   4666  N   ALA A 606     -20.410  -2.285  24.976  1.00 89.81           N  
ATOM   4667  CA  ALA A 606     -19.575  -3.296  24.326  1.00 89.81           C  
ATOM   4668  C   ALA A 606     -18.514  -3.927  25.260  1.00 89.81           C  
ATOM   4669  CB  ALA A 606     -18.933  -2.579  23.134  1.00 89.81           C  
ATOM   4670  O   ALA A 606     -17.585  -4.590  24.795  1.00 89.81           O  
ATOM   4671  N   PHE A 607     -18.600  -3.670  26.569  1.00 90.00           N  
ATOM   4672  CA  PHE A 607     -17.601  -4.091  27.549  1.00 90.00           C  
ATOM   4673  C   PHE A 607     -18.115  -5.232  28.425  1.00 90.00           C  
ATOM   4674  CB  PHE A 607     -17.145  -2.891  28.387  1.00 90.00           C  
ATOM   4675  O   PHE A 607     -19.303  -5.276  28.742  1.00 90.00           O  
ATOM   4676  CG  PHE A 607     -16.531  -1.772  27.566  1.00 90.00           C  
ATOM   4677  CD1 PHE A 607     -15.249  -1.925  27.011  1.00 90.00           C  
ATOM   4678  CD2 PHE A 607     -17.225  -0.566  27.379  1.00 90.00           C  
ATOM   4679  CE1 PHE A 607     -14.673  -0.883  26.259  1.00 90.00           C  
ATOM   4680  CE2 PHE A 607     -16.641   0.481  26.648  1.00 90.00           C  
ATOM   4681  CZ  PHE A 607     -15.376   0.317  26.066  1.00 90.00           C  
ATOM   4682  N   ALA A 608     -17.216  -6.132  28.817  1.00 91.00           N  
ATOM   4683  CA  ALA A 608     -17.447  -7.115  29.868  1.00 91.00           C  
ATOM   4684  C   ALA A 608     -16.175  -7.284  30.704  1.00 91.00           C  
ATOM   4685  CB  ALA A 608     -17.891  -8.443  29.240  1.00 91.00           C  
ATOM   4686  O   ALA A 608     -15.110  -7.575  30.153  1.00 91.00           O  
ATOM   4687  N   VAL A 609     -16.257  -7.112  32.021  1.00 88.56           N  
ATOM   4688  CA  VAL A 609     -15.113  -7.281  32.925  1.00 88.56           C  
ATOM   4689  C   VAL A 609     -15.120  -8.693  33.500  1.00 88.56           C  
ATOM   4690  CB  VAL A 609     -15.114  -6.207  34.028  1.00 88.56           C  
ATOM   4691  O   VAL A 609     -15.995  -9.049  34.284  1.00 88.56           O  
ATOM   4692  CG1 VAL A 609     -13.871  -6.351  34.920  1.00 88.56           C  
ATOM   4693  CG2 VAL A 609     -15.090  -4.797  33.419  1.00 88.56           C  
ATOM   4694  N   ILE A 610     -14.119  -9.496  33.128  1.00 88.88           N  
ATOM   4695  CA  ILE A 610     -13.977 -10.886  33.585  1.00 88.88           C  
ATOM   4696  C   ILE A 610     -12.664 -11.061  34.353  1.00 88.88           C  
ATOM   4697  CB  ILE A 610     -14.094 -11.876  32.405  1.00 88.88           C  
ATOM   4698  O   ILE A 610     -11.589 -10.668  33.891  1.00 88.88           O  
ATOM   4699  CG1 ILE A 610     -15.395 -11.716  31.581  1.00 88.88           C  
ATOM   4700  CG2 ILE A 610     -13.964 -13.329  32.899  1.00 88.88           C  
ATOM   4701  CD1 ILE A 610     -16.706 -11.940  32.349  1.00 88.88           C  
ATOM   4702  N   THR A 611     -12.743 -11.689  35.524  1.00 88.06           N  
ATOM   4703  CA  THR A 611     -11.599 -11.934  36.407  1.00 88.06           C  
ATOM   4704  C   THR A 611     -10.886 -13.241  36.059  1.00 88.06           C  
ATOM   4705  CB  THR A 611     -12.030 -11.927  37.882  1.00 88.06           C  
ATOM   4706  O   THR A 611     -11.471 -14.328  36.097  1.00 88.06           O  
ATOM   4707  CG2 THR A 611     -10.828 -12.013  38.825  1.00 88.06           C  
ATOM   4708  OG1 THR A 611     -12.700 -10.729  38.199  1.00 88.06           O  
ATOM   4709  N   ASP A 612      -9.581 -13.161  35.799  1.00 84.88           N  
ATOM   4710  CA  ASP A 612      -8.690 -14.319  35.741  1.00 84.88           C  
ATOM   4711  C   ASP A 612      -8.121 -14.596  37.140  1.00 84.88           C  
ATOM   4712  CB  ASP A 612      -7.596 -14.087  34.689  1.00 84.88           C  
ATOM   4713  O   ASP A 612      -7.132 -13.992  37.567  1.00 84.88           O  
ATOM   4714  CG  ASP A 612      -6.636 -15.273  34.527  1.00 84.88           C  
ATOM   4715  OD1 ASP A 612      -6.672 -16.215  35.357  1.00 84.88           O  
ATOM   4716  OD2 ASP A 612      -5.810 -15.212  33.587  1.00 84.88           O  
ATOM   4717  N   LYS A 613      -8.743 -15.541  37.856  1.00 83.00           N  
ATOM   4718  CA  LYS A 613      -8.328 -15.954  39.208  1.00 83.00           C  
ATOM   4719  C   LYS A 613      -6.918 -16.560  39.248  1.00 83.00           C  
ATOM   4720  CB  LYS A 613      -9.358 -16.941  39.798  1.00 83.00           C  
ATOM   4721  O   LYS A 613      -6.280 -16.506  40.294  1.00 83.00           O  
ATOM   4722  CG  LYS A 613     -10.662 -16.249  40.239  1.00 83.00           C  
ATOM   4723  CD  LYS A 613     -11.718 -17.253  40.742  1.00 83.00           C  
ATOM   4724  CE  LYS A 613     -12.954 -16.505  41.279  1.00 83.00           C  
ATOM   4725  NZ  LYS A 613     -14.215 -17.290  41.158  1.00 83.00           N  
ATOM   4726  N   LYS A 614      -6.402 -17.107  38.138  1.00 81.50           N  
ATOM   4727  CA  LYS A 614      -5.048 -17.695  38.091  1.00 81.50           C  
ATOM   4728  C   LYS A 614      -3.970 -16.618  38.076  1.00 81.50           C  
ATOM   4729  CB  LYS A 614      -4.882 -18.605  36.864  1.00 81.50           C  
ATOM   4730  O   LYS A 614      -2.902 -16.822  38.644  1.00 81.50           O  
ATOM   4731  CG  LYS A 614      -5.846 -19.797  36.876  1.00 81.50           C  
ATOM   4732  CD  LYS A 614      -5.670 -20.642  35.610  1.00 81.50           C  
ATOM   4733  CE  LYS A 614      -6.692 -21.783  35.628  1.00 81.50           C  
ATOM   4734  NZ  LYS A 614      -6.712 -22.525  34.344  1.00 81.50           N  
ATOM   4735  N   ARG A 615      -4.245 -15.486  37.423  1.00 72.50           N  
ATOM   4736  CA  ARG A 615      -3.327 -14.336  37.348  1.00 72.50           C  
ATOM   4737  C   ARG A 615      -3.637 -13.237  38.359  1.00 72.50           C  
ATOM   4738  CB  ARG A 615      -3.297 -13.789  35.918  1.00 72.50           C  
ATOM   4739  O   ARG A 615      -2.813 -12.349  38.533  1.00 72.50           O  
ATOM   4740  CG  ARG A 615      -2.746 -14.826  34.934  1.00 72.50           C  
ATOM   4741  CD  ARG A 615      -2.569 -14.177  33.563  1.00 72.50           C  
ATOM   4742  NE  ARG A 615      -2.063 -15.142  32.570  1.00 72.50           N  
ATOM   4743  NH1 ARG A 615      -4.064 -15.515  31.497  1.00 72.50           N  
ATOM   4744  NH2 ARG A 615      -2.243 -16.423  30.686  1.00 72.50           N  
ATOM   4745  CZ  ARG A 615      -2.784 -15.682  31.604  1.00 72.50           C  
ATOM   4746  N   ASN A 616      -4.795 -13.306  39.014  1.00 72.88           N  
ATOM   4747  CA  ASN A 616      -5.335 -12.266  39.888  1.00 72.88           C  
ATOM   4748  C   ASN A 616      -5.474 -10.905  39.170  1.00 72.88           C  
ATOM   4749  CB  ASN A 616      -4.531 -12.236  41.202  1.00 72.88           C  
ATOM   4750  O   ASN A 616      -5.150  -9.857  39.726  1.00 72.88           O  
ATOM   4751  CG  ASN A 616      -5.288 -11.549  42.321  1.00 72.88           C  
ATOM   4752  ND2 ASN A 616      -4.611 -10.808  43.166  1.00 72.88           N  
ATOM   4753  OD1 ASN A 616      -6.487 -11.703  42.476  1.00 72.88           O  
ATOM   4754  N   ILE A 617      -5.921 -10.935  37.907  1.00 74.50           N  
ATOM   4755  CA  ILE A 617      -6.093  -9.756  37.043  1.00 74.50           C  
ATOM   4756  C   ILE A 617      -7.534  -9.715  36.527  1.00 74.50           C  
ATOM   4757  CB  ILE A 617      -5.063  -9.747  35.882  1.00 74.50           C  
ATOM   4758  O   ILE A 617      -8.081 -10.737  36.109  1.00 74.50           O  
ATOM   4759  CG1 ILE A 617      -3.617  -9.641  36.419  1.00 74.50           C  
ATOM   4760  CG2 ILE A 617      -5.332  -8.579  34.911  1.00 74.50           C  
ATOM   4761  CD1 ILE A 617      -2.523  -9.849  35.362  1.00 74.50           C  
ATOM   4762  N   LYS A 618      -8.137  -8.523  36.515  1.00 77.94           N  
ATOM   4763  CA  LYS A 618      -9.415  -8.254  35.844  1.00 77.94           C  
ATOM   4764  C   LYS A 618      -9.148  -7.814  34.407  1.00 77.94           C  
ATOM   4765  CB  LYS A 618     -10.208  -7.184  36.610  1.00 77.94           C  
ATOM   4766  O   LYS A 618      -8.397  -6.865  34.194  1.00 77.94           O  
ATOM   4767  CG  LYS A 618     -10.575  -7.619  38.037  1.00 77.94           C  
ATOM   4768  CD  LYS A 618     -11.448  -6.552  38.707  1.00 77.94           C  
ATOM   4769  CE  LYS A 618     -11.824  -6.971  40.130  1.00 77.94           C  
ATOM   4770  NZ  LYS A 618     -12.786  -6.013  40.730  1.00 77.94           N  
ATOM   4771  N   TYR A 619      -9.745  -8.490  33.430  1.00 80.12           N  
ATOM   4772  CA  TYR A 619      -9.601  -8.144  32.017  1.00 80.12           C  
ATOM   4773  C   TYR A 619     -10.894  -7.515  31.487  1.00 80.12           C  
ATOM   4774  CB  TYR A 619      -9.196  -9.377  31.200  1.00 80.12           C  
ATOM   4775  O   TYR A 619     -11.925  -8.191  31.472  1.00 80.12           O  
ATOM   4776  CG  TYR A 619      -7.780  -9.850  31.473  1.00 80.12           C  
ATOM   4777  CD1 TYR A 619      -6.688  -9.067  31.049  1.00 80.12           C  
ATOM   4778  CD2 TYR A 619      -7.551 -11.055  32.165  1.00 80.12           C  
ATOM   4779  CE1 TYR A 619      -5.370  -9.473  31.332  1.00 80.12           C  
ATOM   4780  CE2 TYR A 619      -6.234 -11.485  32.417  1.00 80.12           C  
ATOM   4781  OH  TYR A 619      -3.872 -11.086  32.283  1.00 80.12           O  
ATOM   4782  CZ  TYR A 619      -5.144 -10.686  32.019  1.00 80.12           C  
ATOM   4783  N   PRO A 620     -10.859  -6.256  31.013  1.00 81.94           N  
ATOM   4784  CA  PRO A 620     -11.960  -5.698  30.247  1.00 81.94           C  
ATOM   4785  C   PRO A 620     -11.929  -6.286  28.831  1.00 81.94           C  
ATOM   4786  CB  PRO A 620     -11.748  -4.182  30.286  1.00 81.94           C  
ATOM   4787  O   PRO A 620     -11.049  -5.978  28.024  1.00 81.94           O  
ATOM   4788  CG  PRO A 620     -10.230  -4.027  30.392  1.00 81.94           C  
ATOM   4789  CD  PRO A 620      -9.789  -5.273  31.164  1.00 81.94           C  
ATOM   4790  N   LEU A 621     -12.894  -7.146  28.518  1.00 86.19           N  
ATOM   4791  CA  LEU A 621     -13.185  -7.546  27.147  1.00 86.19           C  
ATOM   4792  C   LEU A 621     -13.953  -6.405  26.482  1.00 86.19           C  
ATOM   4793  CB  LEU A 621     -13.990  -8.855  27.118  1.00 86.19           C  
ATOM   4794  O   LEU A 621     -14.956  -5.944  27.016  1.00 86.19           O  
ATOM   4795  CG  LEU A 621     -13.359 -10.036  27.879  1.00 86.19           C  
ATOM   4796  CD1 LEU A 621     -14.214 -11.282  27.645  1.00 86.19           C  
ATOM   4797  CD2 LEU A 621     -11.927 -10.328  27.421  1.00 86.19           C  
ATOM   4798  N   ALA A 622     -13.469  -5.937  25.337  1.00 85.56           N  
ATOM   4799  CA  ALA A 622     -14.024  -4.780  24.646  1.00 85.56           C  
ATOM   4800  C   ALA A 622     -14.209  -5.096  23.163  1.00 85.56           C  
ATOM   4801  CB  ALA A 622     -13.073  -3.599  24.868  1.00 85.56           C  
ATOM   4802  O   ALA A 622     -13.233  -5.108  22.408  1.00 85.56           O  
ATOM   4803  N   ASP A 623     -15.445  -5.364  22.751  1.00 87.44           N  
ATOM   4804  CA  ASP A 623     -15.806  -5.537  21.344  1.00 87.44           C  
ATOM   4805  C   ASP A 623     -17.290  -5.240  21.120  1.00 87.44           C  
ATOM   4806  CB  ASP A 623     -15.443  -6.939  20.839  1.00 87.44           C  
ATOM   4807  O   ASP A 623     -18.129  -5.597  21.943  1.00 87.44           O  
ATOM   4808  CG  ASP A 623     -15.129  -6.852  19.348  1.00 87.44           C  
ATOM   4809  OD1 ASP A 623     -16.070  -6.538  18.585  1.00 87.44           O  
ATOM   4810  OD2 ASP A 623     -13.928  -6.980  18.994  1.00 87.44           O  
ATOM   4811  N   TYR A 624     -17.627  -4.596  20.002  1.00 86.00           N  
ATOM   4812  CA  TYR A 624     -19.014  -4.229  19.696  1.00 86.00           C  
ATOM   4813  C   TYR A 624     -19.929  -5.442  19.526  1.00 86.00           C  
ATOM   4814  CB  TYR A 624     -19.065  -3.368  18.434  1.00 86.00           C  
ATOM   4815  O   TYR A 624     -21.136  -5.303  19.678  1.00 86.00           O  
ATOM   4816  CG  TYR A 624     -18.463  -1.989  18.598  1.00 86.00           C  
ATOM   4817  CD1 TYR A 624     -19.063  -1.071  19.484  1.00 86.00           C  
ATOM   4818  CD2 TYR A 624     -17.320  -1.619  17.865  1.00 86.00           C  
ATOM   4819  CE1 TYR A 624     -18.506   0.209  19.663  1.00 86.00           C  
ATOM   4820  CE2 TYR A 624     -16.775  -0.332  18.028  1.00 86.00           C  
ATOM   4821  OH  TYR A 624     -16.773   1.785  19.165  1.00 86.00           O  
ATOM   4822  CZ  TYR A 624     -17.350   0.574  18.945  1.00 86.00           C  
ATOM   4823  N   GLU A 625     -19.368  -6.617  19.239  1.00 89.69           N  
ATOM   4824  CA  GLU A 625     -20.131  -7.867  19.207  1.00 89.69           C  
ATOM   4825  C   GLU A 625     -20.682  -8.255  20.593  1.00 89.69           C
[truncated: 148,392 more chars]
